# Supplementary material for: Specificity landscapes of 40 R2R3‐MYBs reveal how paralogs target different cis‐elements by homodimeric binding
Source: Imeta. 2025 Mar 5;4(2):e70009. doi: 10.1002/imt2.70009 (PMC11995187; doi:10.1002/imt2.70009)
Supplement: Supplementary file 2 — Table S1: Sequence information for DNA ligands. Table S2: Sequence information for dual‐luciferase reporter assay and EMSA. Table S3: Orthologs of AtMYB2. Table S4: MYB2 motif models from SELEX library. Table S5: MYB57 motif models from SELEX library. Table S6: MYB79 motif models from SELEX library. Table S7: MYB90 motif models from SELEX library. Table S8: MYB19 motif models from SELEX library. Table S9: MYB46 motif models from SELEX library. Table S10: MYB50 motif models from SELEX library. Table S11: MYB61 motif models from SELEX library. Table S12: MYB67 motif models from SELEX library. Table S13: MYB83 motif models from SELEX library. Table S14: MYB80 motif models from SELEX library. Table S15: MYB49 motif models from SELEX library. Table S16: MYB107 motif models from SELEX library. Table S17: MYB63 motif models from SELEX library. Table S18: MYB74 motif models from SELEX library. Table S19: MYB13 motif models from SELEX library. Table S20: MYB58 motif models from SELEX library. Table S21: MYB10 motif models from SELEX library. Table S22: MYB30 motif models from SELEX library. Table S23: MYB30 motif models from SELEX library. Table S24: MYB121 motif models from SELEX library. Table S25: MYB27 motif models from SELEX library. Table S26: MYB62 motif models from SELEX library. Table S27: MYB108 motif models from SELEX library. Table S28: MYB21 motif models from SELEX library. Table S29: MYB71 motif models from SELEX library. Table S30: MYB66 motif models from SELEX library. Table S31: MYB14 motif models from SELEX library. Table S32: MYB72 motif models from SELEX library. Table S33: MYB114 motif models from SELEX library. Table S34: MYB41 motif models from SELEX library. Table S35: MYB34 motif models from SELEX library. Table S36: MYB85 motif models from SELEX library. Table S37: MYB51 motif models from SELEX library. Table S38: MYB99 motif models from SELEX library. Table S39: MYB15 motif models from SELEX library. Table S40: MYB55 motif models from SELEX library [file IMT2-4-e70009-s001.xlsx]

## Sheet: S1
Supporting information to "specificity landscapes of 40 R2R3-MYBs reveal how paralogs target different cis-elements by homodimeric binding"
Table S1. Sequence information for DNA ligands
This table contain the full-length CDS sequences of AtMYBs, the DBD sequences of AtMYB2/MA0073s0038 (M. polymorpha)/MN199019 (S. moellendorffii), and the progressive truncations of AtMYB2
The Amplification_primers are used to amplify HT-SELEX ligands between cycles, and to synthesize double-stranded ligands from the ordered single-stranded oligos
Before sequencing, all libraries are amplified using the PE_PCR_primers to add barcode and necessary sequences for the Illumina flowcell
Full-length CDS sequences of AtMYBs
Name	ID	Sequences
AtMYB2	AT2G47190.1	ATGGAAGATTACGAGCGAATAAACTCAAACTCTCCAACACATGAAGAAGATTCTGATGTACGGAAAGGTCCATGGACCGAGGAAGAAGATGCAATCCTAGTCAACTTCGTCTCTATCCATGGCGATGCTCGTTGGAACCACATCGCTCGTTCCTCTGGGCTAAAGCGAACTGGTAAGAGTTGTAGATTAAGATGGCTTAATTACTTACGTCCAGATGTTAGAAGAGGCAACATCACTCTCGAAGAACAATTTATGATCCTCAAACTCCATTCTCTTTGGGGCAATAGGTGGTCGAAGATTGCGCAATATCTACCGGGAAGAACAGATAATGAAATAAAGAATTATTGGAGAACTCGAGTCCAAAAGCAAGCCAAACACCTAAGATGCGATGTTAACAGT…
AtMYB49	AT5G54230.1	ATGGGAAAATCTTCAAGCTCGGAGGAAAGTGAAGTGAAGAAAGGGCCATGGACTCCGGAGGAAGACGAGAAGCTCGTAGGCTATATTCAAACGCACGGTCCCGGCAAATGGCGTACCCTTCCCAAGAACGCCGGGTTAAAAAGATGCGGGAAGAGTTGTAGATTGCGATGGACGAATTATCTAAGACCCGATATCAAGAGAGGAGAGTTCTCTCTTCAAGAGGAAGAAACCATCATTCAACTTCATCGTCTTCTTGGAAACAAATGGTCCGCAATTGCTATTCACTTACCAGGAAGAACAGATAATGAAATCAAAAACTATTGGAACACACATATTAAAAAGAAACTCTTACGAATGGGGATTGATCCGGTGACTCATTGTCCCCGCATTAATCTTCTC…
AtMYB57	AT3G01530.1	ATGGAGACGACGATGAAGAAGAAAGGGAGAGTGAAAGCGACAATAACGTCACAGAAAGAAGAAGAAGGAACAGTGAGAAAAGGACCTTGGACTATGGAAGAAGATTTCATCCTCTTTAATTACATCCTTAATCATGGTGAAGGTCTTTGGAACTCTGTCGCCAAAGCCTCTGGTCTAAAACGTACTGGAAAAAGTTGTCGGCTCCGGTGGCTGAACTATCTCCGACCAGATGTGCGGCGAGGGAACATAACCGAAGAAGAACAGCTTTTGATCATTCAGCTTCATGCTAAGCTTGGAAACAGGTGGTCGAAGATTGCGAAGCATCTTCCGGGAAGAACGGACAACGAGATAAAGAACTTCTGGAGGACAAAGATTCAGAGACACATGAAAGTGTCATCG…
AtMYB107	AT3G02940.1	ATGGGGAGATCACCGTGTTGCGATGAGAGCGGATTAAAGAAAGGGCCATGGACGCCAGAAGAAGATCAGAAACTGATAAATCACATAAGAAAACACGGCCATGGAAGCTGGAGAGCTCTACCCAAGCAAGCCGGTTTAAACCGGTGTGGGAAGAGTTGCAGATTGAGATGGACTAATTACTTGAGACCAGATATCAAAAGAGGAAACTTCACAGCTGAGGAAGAACAAACTATCATTAACCTTCATTCTCTTCTTGGGAACAAGTGGTCGTCTATAGCTGGTCATCTCCCAGGAAGAACGGATAACGAAATAAAGAACTATTGGAACACGCATATTAGAAAGAAACTTATTCAGATGGGAATCGATCCGGTGACCCATAGGCCAAGAACCGACCATCTA…
AtMYB19	AT5G52260.1	ATGACCAAATCTGGAGAGAGACCAAAACAGAGACAGAGGAAAGGGTTATGGTCACCTGAAGAAGACCAGAAGCTCAAGAGTTTCATCCTCTCTCGTGGCCATGCTTGCTGGACCACTGTTCCCATCCTAGCTGGATTGCAAAGGAATGGGAAAAGCTGCAGATTAAGGTGGATTAATTACCTAAGACCAGGACTAAAGAGGGGGTCGTTTAGTGAAGAAGAAGAAGAGACCATCTTGACTTTACATTCTTCCTTGGGTAACAAGTGGTCTCGGATTGCAAAATATTTACCGGGAAGAACAGACAACGAGATTAAGAACTATTGGCATTCCTATCTGAAGAAGAGATGGCTCAAATCTCAACCACAACTCAAAAGCCAAATATCAGACCTCACAGAATCT…
AtMYB46	AT5G12870.1	ATGAGGAAGCCAGAGGTAGCCATTGCAGCTAGTACTCACCAAGTAAAGAAGATGAAGAAGGGACTTTGGTCTCCTGAGGAAGACTCAAAGCTGATGCAATACATGTTAAGCAATGGACAAGGATGTTGGAGTGATGTTGCGAAAAACGCAGGACTTCAAAGATGTGGCAAAAGCTGCCGTCTTCGTTGGATCAACTATCTTCGTCCTGACCTCAAGCGTGGCGCTTTCTCTCCTCAAGAAGAGGATCTCATCATTCGCTTTCATTCCATCCTCGGCAACAGGTGGTCTCAGATTGCAGCACGATTGCCTGGTCGGACCGATAACGAGATCAAGAATTTCTGGAACTCAACAATAAAGAAAAGGCTAAAGAAGATGTCCGATACCTCCAACTTAATCAAC…
AtMYB50	AT1G57560.1	ATGAAGAGACATTCTTGTTGTTACAAACAAAAGCTGAGAAAAGGTCTTTGGTCTCCTGAAGAAGATGAGAAACTTCTCAATTACATTACCAAACATGGCCATGGTTGCTGGAGTTCTGTCCCTAAACTCGCAGGTCTCGAGAGATGTGGAAAGAGCTGTAGACTCAGATGGATCAATTACTTAAGACCTGATTTAAAGAGAGGAGCTTTCTCTTCAGAGGAACAGAATCTCATTGTCGAGCTTCATGCTGTTCTTGGAAACAGATGGTCGCAAATTGCTGCGAGGCTTCCCGGGAGAACCGACAACGAGATAAAGAACTTGTGGAATTCGTGCATTAAGAAGAAGCTGATGAAGAAAGGCATTGACCCTATTACACATAAACCCCTCTCCGAGGTTGGT…
AtMYB61	AT1G09540.1	ATGGGGAGACATTCTTGCTGTTACAAACAAAAGCTGAGGAAAGGGCTTTGGTCTCCTGAAGAAGACGAGAAGCTTCTTACTCACATCACCAATCACGGCCATGGCTGCTGGAGCTCTGTCCCTAAACTCGCTGGTTTGCAGAGATGTGGGAAGAGTTGTCGACTAAGATGGATCAATTACTTGAGACCTGATTTAAAGAGAGGAGCTTTTTCTCCTGAAGAAGAGAATCTCATCGTCGAACTTCATGCCGTCCTTGGAAACAGATGGTCACAGATTGCGTCAAGGCTTCCGGGTAGAACCGACAACGAGATCAAGAATCTATGGAACTCAAGCATCAAGAAGAAACTGAAACAAAGAGGCATTGACCCAAACACACACAAGCCCATCTCTGAAGTTGAG…
AtMYB83	AT3G08500.1	ATGATGATGAGGAAACCGGACATTACTACGATCAGAGACAAAGGCAAGCCAAATCATGCATGTGGTGGTAATAACAACAAACCGAAGCTAAGAAAAGGACTTTGGTCGCCTGATGAAGATGAGAAGCTGATAAGATACATGTTGACTAATGGACAAGGATGTTGGAGTGACATCGCTAGAAATGCTGGTCTTTTACGTTGTGGTAAAAGTTGTCGCCTTCGCTGGATCAATTACTTGAGGCCTGATCTTAAACGTGGATCCTTCTCTCCTCAGGAGGAGGATCTCATCTTCCATTTGCATTCCATTCTTGGTAACAGGTGGTCTCAAATAGCTACTCGGCTTCCAGGTAGAACAGACAACGAGATCAAAAACTTTTGGAACTCGACATTGAAGAAGCGG…
AtMYB67	AT3G12720.1	ATGAGAGAGAAGTGGGAAATGAAAAGAGATGAAATGGGACATCGATGTTGTGGAAAACACAAAGTGAAGAGAGGTCTTTGGTCTCCAGAGGAAGACGAGAAGCTTCTTCGTTATATCACCACTCATGGTCATCCTAGTTGGAGTTCCGTTCCAAAGCTTGCCGGGTTGCAGAGATGTGGGAAGAGTTGCAGATTAAGGTGGATAAACTATCTAAGGCCTGATCTGAGGAGAGGTTCGTTTAATGAGGAAGAAGAGCAGATTATCATCGACGTACATCGTATTCTTGGTAACAAATGGGCTCAGATTGCTAAGCACTTACCTGGACGCACTGATAATGAAGTCAAGAACTTTTGGAACTCATGCATTAAGAAGAAACTTCTTTCTCAAGGCTTAGATCCT…
AtMYB80	AT5G56110.1	ATGGGTCGGATTCCATGTTGTGAAAAGGAGAATGTGAAGAGAGGACAATGGACTCCTGAAGAAGACAACAAATTGGCTTCTTATATTGCTCAACATGGTACTCGTAATTGGCGTCTCATCCCTAAGAATGCTGGGTTGCAAAGATGTGGGAAGAGTTGTAGGCTGCGATGGACAAACTATCTGCGTCCGGATTTGAAACATGGCCAGTTCTCGGAGGCTGAAGAACATATCATTGTCAAGTTTCACTCTGTTCTTGGTAACCGGTGGTCGTTGATTGCGGCGCAACTTCCTGGTCGGACAGACAACGATGTGAAAAATTATTGGAACACGAAGCTGAAGAAGAAGTTGTCAGGAATGGGAATAGATCCGGTGACCCACAAGCCTTTCTCGCATCTAATG…
AtMYB79	AT4G13480.1	ATGGTGGAAGAAGTTTGGAGAAAGGGTCCATGGACCGCCGAAGAAGACCGTCTTTTGATCGAATACGTCCGTGTTCACGGTGAAGGTCGTTGGAACTCTGTCTCTAAACTCGCAGGATTGAAAAGGAATGGCAAAAGCTGCAGACTAAGATGGGTGAATTACCTTAGACCAGACCTCAAGAGAGGACAGATCACTCCACATGAAGAAAGTATAATACTTGAGCTACACGCTAAGTGGGGAAATAGGTGGTCAACAATTGCACGTAGTTTACCAGGAAGAACAGACAATGAGATCAAGAACTATTGGAGAACCCATTTCAAGAAAAAGGCAAAGCCTACGACTAACAATGCGGAGAAGATAAAGAGTCGTCTCCTAAAAAGGCAACACTTCAAGGAACAG…
AtMYB63	AT1G79180.1	ATGGGGAAGGGAAGAGCACCTTGTTGTGACAAGACCAAAGTGAAGAGAGGTCCATGGAGCCCAGAAGAAGACATTAAACTCATCTCTTTCATTCAAAAGTTTGGTCATGAGAACTGGAGATCTCTCCCCAAACAATCTGGGCTATTGAGGTGTGGGAAGAGTTGTCGTCTAAGGTGGATTAACTATCTTAGGCCAGATCTGAAGCGTGGCAACTTCACTTCAGAGGAGGAAGAAACAATCATTAAGCTTCACCACAACTATGGGAACAAGTGGTCGAAAATCGCTTCTCAACTTCCAGGTAGAACAGATAACGAGATCAAGAATGTGTGGCACACTCATCTAAAGAAAAGACTGGCTCAGAGCTCAGGAACTGCAGATGAACCGGCCTCGCCTTGTTCG…
AtMYB74	AT4G05100.1	ATGGGACGATCACCATGTTGTGAGAAGAAGAATGGTCTCAAGAAAGGACCATGGACTCCTGAGGAGGATCAAAAGCTCATTGATTATATCAATATACATGGTTATGGAAATTGGAGAACTCTTCCCAAGAATGCTGGGTTACAAAGATGTGGTAAGAGTTGTCGTCTCCGGTGGACCAACTATCTCCGACCAGATATTAAGCGTGGAAGATTCTCTTTTGAAGAAGAAGAAACCATTATTCAACTTCACAGCATCATGGGAAACAAGTGGTCTGCGATTGCGGCTCGTTTGCCTGGAAGAACAGACAACGAGATCAAAAACTATTGGAACACTCACATCAGAAAAAGACTTCTAAAGATGGGAATCGACCCGGTTACACACACTCCACGTCTTGATCTT…
AtMYB90	AT1G66390.1	ATGGAGGGTTCGTCCAAAGGGTTGAGGAAAGGTGCATGGACTGCTGAAGAAGATAGTCTCTTGAGGCTATGTATTGATAAGTATGGAGAAGGCAAATGGCATCAAGTTCCTTTGAGAGCTGGGCTAAATCGATGCAGAAAGAGTTGTAGACTAAGATGGTTGAACTATTTGAAGCCAAGTATCAAGAGAGGAAGACTTAGCAATGATGAAGTTGATCTTCTTCTTCGCCTTCATAAGCTTCTAGGAAATAGGTGGTCCTTGATTGCTGGTCGATTGCCTGGTCGGACCGCTAATGATGTCAAAAATTACTGGAACACCCATCTGAGTAAAAAACATGAGTCTTCGTGTTGTAAGTCTAAAATGAAAAAGAAAAACATTATTTCCCCTCCTACAACACCG…
AtMYB13	AT1G06180.1	ATGGGGAGAAGACCATGCTGTGAGAAGATAGGATTGAAGAAAGGGCCATGGAGTGCTGAAGAAGATCGAATCTTGATCAATTATATTAGTCTCCATGGCCATCCCAATTGGAGAGCTCTCCCTAAACTAGCCGGGCTACTTCGGTGCGGAAAAAGTTGCAGGCTTCGTTGGATTAATTATTTGAGACCAGACATCAAACGTGGCAATTTCACTCCTCATGAAGAAGATACTATCATCAGCTTACATCAACTCTTAGGCAACAGATGGTCTGCGATAGCTGCAAAATTGCCTGGACGAACAGACAACGAAATTAAAAATGTTTGGCACACTCATTTAAAGAAAAGACTCCACCACAGTCAAGATCAAAACAACAAGGAAGATTTCGTCTCTACTACAGCT…
AtMYB58	AT1G16490.1	ATGGGCAAAGGAAGAGCACCATGTTGTGACAAAACCAAAGTGAAGAGAGGACCATGGAGCCATGATGAAGACTTGAAACTCATCTCTTTCATTCACAAGAATGGTCATGAGAATTGGAGATCTCTCCCAAAGCAAGCTGGATTGTTGAGGTGTGGCAAGAGTTGTCGTCTGCGATGGATTAATTACCTCAGACCTGATGTGAAACGTGGCAATTTCAGTGCAGAGGAAGAAGACACCATCATCAAACTTCACCAGAGCTTTGGTAACAAGTGGTCGAAGATTGCTTCTAAGCTGCCTGGAAGAACAGACAATGAGATCAAGAATGTGTGGCATACACATCTCAAGAAAAGATTGAGCTCGGAAACTAACCTTAATGCCGATGAAGCGGGTTCAAAAGGT…
AtMYB10	AT3G12820.1	ATGGGGAATAGAAGAGCACCATGCTGTGACAAAAGCCAAGTGAAGAGAGGGCCATGGAGTGATGAAGAAAGTGAAAGACTCAGATCTTTTATCCTCAAAAATGGTCATCAAAATTGGCGATCTCTTCCCAAACTCGCTGGATTGATGAGATGCGGAAAGAGTTGTCGTCTAAGATGGATAAACTATCTGAGACCAGGTCTCAAACGAGGCAACTTCACCAAGGAGGAGGAAGATACCATTATCCACCTTCACCAAGCTTATGGAAACAAGTGGTCTAAGATCGCATCCAACTTCCCGGGAAGGACAGACAACGAGATCAAGAATGTATGGAACACTCATCTCAAGAAGCGGTTGGTGAAGAGGAGCATTTCATCATCATCATCCGATGTTACCAATCAT…
AtMYB30	AT3G28910.1	ATGGTGAGGCCTCCTTGTTGTGACAAAGGAGGAGTGAAGAAAGGGCCATGGACTCCTGAAGAAGATATCATTTTAGTCACTTACATCCAAGAACATGGTCCTGGTAATTGGAGAGCTGTTCCTACCAATACTGGGCTGCTTAGATGCAGCAAGAGTTGTAGACTTAGATGGACAAACTATTTAAGGCCAGGAATCAAAAGAGGCAATTTCACAGAACATGAAGAAAAGATGATTGTTCATCTCCAAGCCCTCTTAGGAAATAGATGGGCTGCAATTGCGTCATATCTTCCACAAAGGACAGACAATGACATTAAGAACTATTGGAACACTCATTTGAAGAAGAAACTCAACAAAGTCAATCAAGATTCTCATCAAGAACTTGACCGTTCCTCGCTCTCA…
AtMYB31	AT1G74650.1	ATGGGTAGACCACCTTGTTGCGAGAAGATTGAGGTGAAGAAAGGACCATGGACTCCCGAAGAAGACATAATCTTGGTCTCTTATATCCAACAACACGGCCCTGGAAATTGGAGATCTGTCCCTGCAAACACCGGTTTGCTAAGGTGTAGCAAGAGTTGCAGACTTAGATGGACTAATTACCTTCGTCCCGGGATCAAACGAGGAAATTTCACTCAACCGGAAGAGAAGATGATCATCCACCTTCAAGCTCTTTTGGGAAATAGATGGGCAGCTATAGCATCATATCTACCTCAGAGGACCGACAATGATATCAAGAACTACTGGAACACTCATCTTAAAAAGAAACTAGTGATGATGAAGTTTCAAAATGGTATCATCAACGAAAACAAAACCAATCTG…
AtMYB121	AT3G30210.1	ATGCTTGATTGGGGAGTTCAAGGTCATCATCAAAAGCATGATCATGATATTTATCAACAACAACATCAACAACAAGGATGTAGGAAGGGACCATGGACACTTGAAGAAGACAAGCTTCTCGCAGAGTATGTTACTTCGCATGGTGAAGGAAGATGGAGCACTGTAGCTAAGTGTGCAGGGTTGAATAGAAGTGGTAAAAGCTGTAGACTAAGGTGGGTGAACTACTTGAGGCCAGGGCTTAAGAGAGGACAAATCACTCCTCAAGAAGAAGGAATCATCCTTGAACTTCATTCCCTTTGGGGTAACAAGTGGTCTACAATCGCAAGATATTTACCAGGACGAACCGATAATGAAATAAAAAACTACTGGAGAACACATTACAAGAAAAACCAAAAATCT…
AtMYB27	AT3G53200.1	ATGGATTTTAAGAAGGAAGAAACACTTCGTAGAGGGCCATGGCTCGAAGAAGAAGACGAACGGCTAGTGAAGGTCATTAGTCTTTTGGGAGAACGTCGTTGGGATTCTTTAGCAATAGTTTCCGGTTTGAAGAGGAGTGGTAAGAGTTGCAGGCTAAGGTGGATGAACTATCTGAATCCGACTCTGAAGCGTGGACCGATGAGTCAAGAAGAAGAGAGAATCATCTTTCAGCTCCATGCTCTATGGGGTAACAAGTGGTCGAAGATTGCGAGAAGATTACCCGGTAGGACTGATAACGAGATAAAGAACTATTGGAGAACTCATTATAGAAAGAAACAGGAAGCTCAAAACTATGGAAAGCTCTTTGAGTGGAGAGGAAATACAGGAGAAGAATTGTTG…
AtMYB62	AT1G68320.1	ATGGAAAATTCGATGAAGAAGAAGAAGAGCTTCAAAGAAAGTGAAGATGAAGAACTAAGAAGAGGGCCTTGGACTTTGGAGGAAGACACACTTCTCACAAATTACATCCTCCATAACGGTGAGGGTCGTTGGAATCACGTCGCCAAATGTGCTGGGCTAAAGAGAACTGGGAAAAGTTGTAGATTGAGATGGTTGAATTACTTGAAACCCGACATAAGACGAGGGAATCTTACTCCTCAAGAACAGCTTTTGATCCTTGAGCTTCACTCTAAATGGGGTAATAGGTGGTCCAAGATTGCACAGTACTTGCCAGGAAGAACGGATAACGAGATCAAGAACTATTGGAGAACAAGAGTTCAAAAACAAGCTCGTCAACTCAACATCGAATCTAACAGCGAC…
AtMYB108	AT3G06490.1	ATGGATGAAAAAGGAAGAAGCTTGAAGAACAACAACATGGAAGACGAGATGGACCTAAAGAGAGGTCCGTGGACTGCTGAAGAAGATTTTAAGCTCATGAATTACATTGCTACTAATGGAGAAGGTCGCTGGAACTCTCTTTCTCGTTGCGCCGGCCTCCAACGCACCGGTAAAAGCTGTAGACTAAGGTGGTTAAACTATCTCCGCCCTGACGTCCGCCGTGGAAACATTACACTTGAAGAACAACTCTTGATCCTCGAACTTCATTCCCGTTGGGGAAATAGATGGTCAAAAATCGCACAATATTTACCGGGAAGAACGGACAACGAGATCAAGAACTACTGGAGGACGCGGGTGCAAAAGCATGCGAAACAGTTGAAATGTGATGTGAATAGCCAA…
AtMYB21	AT3G27810.1	ATGGAGAAAAGAGGAGGAGGAAGTAGTGGAGGTTCGGGATCATCAGCAGAAGCAGAAGTGAGAAAAGGACCATGGACGATGGAAGAAGATCTTATTCTTATCAACTATATCGCCAACCACGGCGATGGTGTTTGGAATTCTCTCGCCAAATCTGCAGGTCTAAAACGAACCGGGAAAAGTTGCCGGCTCCGGTGGCTGAACTATCTCCGCCCCGACGTACGACGGGGAAACATCACTCCAGAAGAGCAACTTATCATCATGGAACTTCATGCTAAGTGGGGAAACAGGTGGTCGAAAATCGCCAAACATCTTCCAGGAAGAACGGACAACGAGATCAAAAATTTCTGGAGGACAAGAATTCAAAAATACATCAAGCAATCGGATGTAACAACAACATCG…
AtMYB71	AT3G24310.1	ATGAGTTTGTGGGGAGGGATGGGAGGAGGATGGGGAATGGTAGAAGAAGGTTGGAGAAAAGGGCCTTGGACTGCTGAAGAAGACCGCCTTTTGATCGATTATGTGCAGCTTCACGGTGAAGGGCGATGGAACTCTGTTGCGAGGCTCGCGGGGTTGAAGAGAAATGGGAAAAGCTGCAGGTTAAGATGGGTTAACTACCTAAGACCAGACCTCAAGAGAGGACAAATCACTCCTCATGAAGAAACCATTATCCTTGAGTTACATGCTAAGTGGGGCAATAGGTGGTCCACGATTGCACGTAGTTTACCGGGAAGAACAGACAACGAAATCAAGAACTATTGGCGAACCCATTTCAAGAAGAAGACGAAGTCTCCAACTAACAGTGCGGAGAAGACAAAG…
AtMYB66	AT5G14750.1	ATGAGAAAGAAAGTAAGTAGTAGTGGTGACGAAGGAAACAATGAGTACAAGAAAGGTTTGTGGACAGTAGAAGAAGACAAAATCCTCATGGATTATGTCAAAGCTCATGGCAAAGGTCACTGGAATCGTATTGCCAAAAAGACTGGTTTAAAGAGATGTGGAAAGAGTTGTAGATTGAGGTGGATGAATTATCTCAGCCCTAATGTGAAAAGAGGCAATTTCACCGAGCAAGAAGAGGATCTTATCATTAGGCTCCACAAGTTGCTTGGTAATAGGTGGTCTTTAATTGCTAAAAGAGTGCCGGGTCGAACGGATAATCAAGTGAAGAACTATTGGAACACGCATCTTAGTAAGAAACTCGGAATCAAAGATCAGAAAACCAAACAGAGCAATGGTGAT…
AtMYB14	AT2G31180.1	ATGGGAAGAGCACCATGTTGTGAGAAAATGGGGGTGAAGAGAGGACCATGGACTCCTGAAGAAGATCAAATCTTGATCAATTATATTCATCTTTATGGTCATTCTAATTGGCGAGCTCTCCCAAAACACGCAGGTTTACTTAGATGTGGGAAAAGTTGCAGACTTCGTTGGATCAATTATCTTAGACCAGACATTAAACGTGGCAATTTCACTCCTCAAGAAGAACAAACTATTATCAATCTGCATGAAAGCTTAGGCAACAGATGGTCTGCGATTGCTGCAAAATTGCCGGGACGAACCGACAATGAAATAAAAAATGTTTGGCACACTCATTTGAAGAAAAGACTCAGCAAAAATCTAAACAATGGCGGAGACACCAAAGACGTTAACGGAATTAAC…
AtMYB72	AT1G56160.1	ATGGGGAAAGGAAGAGCACCATGCTGCGACAAGAACAAAGTGAAGAGAGGGCCATGGAGCCCTCAAGAAGATCTCACTCTCATCACTTTTATTCAAAAACATGGCCATCAAAACTGGAGATCTCTTCCCAAGCTTGCTGGATTGTTGAGATGTGGGAAAAGTTGCCGACTAAGATGGATAAACTATCTGAGACCGGACGTGAAGCGAGGCAACTTTAGCAAAAAGGAGGAAGATGCTATCATTCACTACCATCAAACCCTTGGAAACAAGTGGTCAAAGATCGCGTCCTTCTTGCCGGGAAGAACTGACAACGAGATCAAAAACGTGTGGAACACGCATCTCAAGAAACGACTCACTCCATCTTCTTCTTCTTCATCCCTCTCTAGCACTCATGACCAA…
AtMYB96	AT5G62470.1	ATGGGAAGACCACCTTGCTGTGAAAAGATTGGAGTGAAGAAAGGGCCATGGACACCAGAGGAAGACATCATCTTGGTTTCTTACATCCAAGAACATGGTCCTGGAAACTGGAGATCTGTCCCAACACACACAGGTTTAAGATGTAGCAAGAGCTGCAGATTGAGATGGACTAATTATCTTCGACCCGGTATTAAGCGTGGAAATTTTACTGAGCATGAAGAGAAGACAATTGTTCATCTTCAAGCCCTTTTAGGCAACAGATGGGCAGCCATAGCATCATACCTTCCAGAAAGGACAGACAATGATATAAAGAACTATTGGAACACTCACTTGAAGAAGAAGCTCAAAAAGATTAATGAATCTGGTGAAGAAGATAATGATGGTGTCTCTTCATCAAAC…
AtMYB114	AT1G66380.1	ATGGAGGGTTCGTCCAAAGGGTTGAGGAAAGGTGCATGGACTGCTGAAGAAGATAGTCTCTTGAGGCAGTGTATTGGTAAGTATGGAGAAGGCAAATGGCATCAAGTTCCTTTAAGAGCTGGGCTAAATCGGTGCAGGAAAAGTTGTAGACTAAGATGGTTAAACTATTTGAAGCCAAGTATCAAGAGAGGAAAATTTAGTTCTGATGAAGTTGATCTTCTTCTTCGTCTTCATAAGCTTCTAGGAAATAGGTGGTCCTTGATTGCTGGTCGATTACCTGGTCGGACCGCTAATGATGTCAAGAACTACTGGAACACCCATCTGAGTAAGAAGCATGAACCGTGTTGTAAAACTAAGATAAAAAGGATAAATATTATAACCCCTCCTAATACACCGGCC…
AtMYB41	AT4G28110.1	ATGGGAAGATCACCTTGTTGTGATAAAAATGGAGTGAAGAAGGGACCATGGACTGCTGAGGAGGATCAGAAACTCATCGATTATATTCGATTTCATGGTCCTGGCAATTGGCGTACGCTCCCCAAAAATGCTGGACTCCATAGATGTGGAAAAAGCTGCCGTCTTCGATGGACCAATTATCTAAGACCGGACATCAAGAGAGGAAGATTCTCGTTCGAGGAAGAAGAAACTATCATTCAGCTACACAGTGTTATGGGAAACAAGTGGTCAGCAATAGCCGCTCGTCTACCAGGGAGGACCGATAACGAAATAAAAAACCATTGGAACACTCACATCCGCAAGAGACTTGTAAGGAGTGGTATCGACCCTGTTACTCATTCTCCACGCCTTGATCTTCTT…
AtMYB34	AT5G60890.1	ATGGTGAGGACACCATGTTGCAAAGAAGAAGGAATAAAGAAAGGAGCTTGGACTCCTGAGGAAGATCAAAAGCTTATTGCTTATCTTCACCTACATGGTGAAGGTGGATGGCGTACTCTCCCTGAAAAAGCTGGATTGAAGAGATGTGGAAAGAGTTGTAGATTGAGATGGGCTAATTACTTAAGACCCGACATTAAGAGAGGAGAGTTTAGTCCTGAAGAAGACGACACTATCATCAAGCTTCATGCTCTTAAGGGTAACAAGTGGGCCGCAATCGCCACTAGCTTGGCGGGACGAACTGACAACGAAATAAAAAACTATTGGAACACAAATCTCAAGAAGCGGTTGAAGCAAAAAGGCATCGATGCAATCACTCACAAACCGATCAATTCAACCGGT…
AtMYB85	AT4G22680.1	ATGGGGAGACAGCCATGCTGTGACAAGCTAGGGGTGAAGAAAGGGCCGTGGACGGTGGAGGAAGATAAGAAGCTTATAAACTTCATACTAACCAATGGCCATTGTTGCTGGCGTGCTTTGCCGAAGCTGGCCGGTCTCCGTCGCTGTGGAAAGAGCTGCCGCCTCCGGTGGACTAACTATCTCCGGCCTGACTTAAAACGAGGCCTTCTCTCGCATGATGAAGAACAACTTGTCATAGATCTTCATGCTAATCTCGGCAATAAGTGGTCTAAGATAGCTTCAAGATTACCTGGAAGAACAGATAACGAAATAAAAAACCATTGGAATACTCATATCAAGAAGAAACTTCTTAAGATGGGAATCGATCCTATGACCCATCAACCCCTAAATCAAGAACCT…
AtMYB51	AT1G18570.1	ATGGTGCGGACACCGTGTTGCAAAGCTGAACTAGGGTTAAAGAAAGGAGCTTGGACTCCCGAGGAAGATCAGAAGCTTCTCTCTTACCTTAACCGCCACGGTGAAGGTGGATGGCGAACTCTCCCCGAAAAAGCTGGACTCAAGAGATGCGGCAAAAGCTGCAGACTGAGATGGGCCAATTATCTTAGACCTGACATCAAAAGAGGAGAGTTCACTGAAGACGAAGAACGTTCAATCATCTCTCTTCACGCCCTTCACGGCAACAAATGGTCTGCTATAGCTCGTGGACTACCAGGAAGAACCGATAACGAGATCAAGAACTACTGGAACACTCATATCAAAAAACGTTTGATCAAGAAAGGTATTGATCCAGTTACACACAAGGGCATAACCTCCGGT…
AtMYB99	AT5G62320.1	ATGGGTGGTCGTAAACCATGTTGTGATGAGGTTGGATTAAGAAAGGGTCCATGGACAGTGGAAGAAGATGGGAAACTAGTTGATTTCTTAAGGGCACGTGGCAACTGCGGTGGTGGTGGAGGAGGATGGTGCTGGAGAGACGTGCCAAAACTGGCGGGGCTAAGGAGGTGTGGCAAAAGTTGCCGTCTCCGGTGGACTAATTATCTCCGGCCAGATCTCAAGAGAGGTCTTTTTACTGAAGAAGAAATCCAACTAGTCATTGATCTTCATGCTCGCCTTGGCAATAGATGGTCGAAGATTGCAGTGGAGTTACCAGGAAGAACAGACAACGATATCAAAAATTATTGGAACACTCATATAAAGAGGAAGCTTATAAGAATGGGTATTGATCCAAACACA…
AtMYB15	AT3G23250.1	ATGGGAAGAGCTCCATGCTGTGAGAAGATGGGGTTGAAGAGAGGACCATGGACACCTGAAGAAGATCAAATCTTGGTCTCTTTTATCCTCAACCATGGACATAGTAACTGGCGAGCCCTCCCTAAGCAAGCTGGTCTTTTGAGATGTGGAAAAAGCTGTAGACTTAGGTGGATGAACTATTTAAAGCCTGATATTAAACGTGGCAATTTCACCAAAGAAGAGGAAGATGCTATCATCAGCTTACACCAAATACTTGGCAATAGATGGTCAGCGATTGCAGCAAAACTGCCTGGAAGAACCGATAACGAGATCAAGAACGTATGGCACACTCACTTGAAGAAGAGACTCGAAGATTATCAACCAGCTAAACCTAAGACCAGCAACAAAAAGAAGGGTACT…
AtMYB55	AT4G01680.1	ATGGGAAGACATTCATGTTGTTACAAACAGAAACTGAGGAAAGGACTTTGGTCTCCTGAAGAAGATGAGAAGCTTCTTCGTTACATCACTAAGTATGGTCATGGTTGCTGGAGCTCTGTCCCTAAACAAGCTGGTTTACAGAGATGTGGAAAAAGTTGTAGATTAAGATGGATAAATTATTTAAGACCAGATTTGAAGAGAGGAGCATTTTCTCAAGATGAAGAAAATCTCATTATTGAACTTCATGCCGTTCTTGGCAATAGATGGTCTCAGATAGCTGCACAGCTTCCTGGAAGAACCGACAATGAAATCAAGAATCTTTGGAATTCTTGTTTGAAGAAGAAATTGAGGCTGAGAGGAATTGACCCGGTTACACACAAGCTCTTAACCGAAATCGAA…
AtMYB86	AT5G26660.1	ATGGGAAGACATTCTTGTTGTTTTAAGCAGAAGCTAAGAAAAGGCCTTTGGTCTCCTGAAGAAGATGAGAAACTTCTCAATTACATCACTAGACATGGTCATGGCTGTTGGAGTTCTGTCCCTAAACTCGCAGGTTTGCAAAGATGTGGAAAGAGTTGTAGACTTAGGTGGATAAATTATTTGAGACCAGATTTAAAGAGAGGAGCTTTCTCTCAAGACGAAGAAAGCTTGATCATTGAGCTCCATGCTGCATTAGGCAACAGATGGTCTCAAATCGCAACGCGGTTACCGGGAAGAACAGACAACGAGATCAAAAACTTTTGGAACTCATGTCTTAAGAAGAAGCTGAGAAGAAAAGGCATTGACCCAACAACACATAAACCCTTAATAACAAACGAG…
DBD sequences of AtMYB2/MA0073s0038 (M. polymorpha)/MN199019 (S. moellendorffii), and the progressive truncations of AtMYB2
AtMYB2 DBD domain sequence
DSDVRKGPWTEEEDAILVNFVSIHGDARWNHIARSSGLKRTGKSCRLRWLNYLRPDVRRGNITLEEQFMILKLHSLWGNRWSKIAQYLPGRTDNEIKNYWRTRVQKQA
MA0073s0038 DBD domain sequence
MVQPIHSPCCEVKRGLRKGPWTREEDIRLKEYITKHGHSCWRTLPKAAGLQRCGKSCRLRWINYLRPDLKRGNFLDEEEQLIITLQSLLGNRWSLIAGRLPGRTDNEIKNHWNTHLKKKLKSMGIDPSTHR
MN199019 DBD domain sequence
MGRAPCCEKVGLNRGPWTREEDLLLTQHISLHGEGSWRTLPKAAGLRRCGKSCRLRWINYLRPDLKRGNISEEEDQLIIKLHSLLGNRWSLIAGRLPGRTDNEIKNYWNTHLKKKLRNMGIDPQTHR
AtMYB2-ΔD sequence
MEDYERINSNSPTHEEDSDVRKGPWTEEEDAILVNFVSIHGDARWNHIARSSGLKRTGKSCRLRWLNYLRPDVRRGNITLEEQFMILKLHSLWGNRWSKIAQYLPGRTDNEIKNYWRTRVQKQAKHLRCDVNSNLFKETMRNVWMPRLVERINAQSLPTTCEQVESMITDPSQPVNEPSPVEPGFVQFSQNHHQQFVPATELSATSSNSPAETFSDVRGGVVNGSGYDPSGQTGFGEFND
AtMYB2-ΔCD sequence
MEDYERINSNSPTHEEDSDVRKGPWTEEEDAILVNFVSIHGDARWNHIARSSGLKRTGKSCRLRWLNYLRPDVRRGNITLEEQFMILKLHSLWGNRWSKIAQYLPGRTDNEIKNYWRTRVQKQAKHLRCDVNSNLFKETMRNVWMPRLVERINAQSLPTTCEQVESMITDPSQPVNEPSPVEPGFVQFSQNHHQQFVPATELSATSSNS
AtMYB2-ΔBCD sequence
MEDYERINSNSPTHEEDSDVRKGPWTEEEDAILVNFVSIHGDARWNHIARSSGLKRTGKSCRLRWLNYLRPDVRRGNITLEEQFMILKLHSLWGNRWSKIAQYLPGRTDNEIKNYWRTRVQKQAKHLRCDVNSNLFKETMRNVWMPRLVERINAQSLPTTCEQVESMI
AtMYB2-Δall sequence
INSNSPTHEEDSDVRKGPWTEEEDAILVNFVSIHGDARWNHIARSSGLKRTGKSCRLRWLNYLRPDVRRGNITLEEQFMILKLHSLWGNRWSKIAQYLPGRTDNEIKNYWRTRVQKQAKHLRCDVNSNL
Oligos for gDNA library prepration
	Adapter for Illumina(Y-tpye)	5′-ACACTCTTTCCCTACACGACGCTCTTCCGATC-s-T-3′
		5’-p-GATCGGAAGAGCACACGTCTGAACTCCAGTC-3’
	Amplification_primer (forward)	CCCTACACGAC GCTCTTCC
	Amplification_primer (reverse)	CAGACGTGTGCTCTTCCG
	PE_PCR_primer (forward)	AATGATACGGCGACCACCGAGATCTACACTCTTTCCCTACACGACGCTCTTCC
	PE_PCR_primer (reverse,with bases corresponding to the barcodes in lower case)
	Barcode	Sequence
	GAGAGTAA	CAAGCAGAAGACGGCATACGAGATgagagtaaGTGACTGGAGTTCAGACGTGTGCTCTTCCG
	GGTTGTAA	CAAGCAGAAGACGGCATACGAGATggttgtaaGTGACTGGAGTTCAGACGTGTGCTCTTCCG
	ACTCATTA	CAAGCAGAAGACGGCATACGAGATactcattaGTGACTGGAGTTCAGACGTGTGCTCTTCCG
	CCTCGGCA	CAAGCAGAAGACGGCATACGAGATcctcggcaGTGACTGGAGTTCAGACGTGTGCTCTTCCG
	ACAGAGCG	CAAGCAGAAGACGGCATACGAGATacagagcgGTGACTGGAGTTCAGACGTGTGCTCTTCCG
	AGGACCGA	CAAGCAGAAGACGGCATACGAGATaggaccgaGTGACTGGAGTTCAGACGTGTGCTCTTCCG
Oligos for HT-SELEX
	HT-SELEX ligand	TCTTTCCCTACACGACGCTCTTCCGATCTnnnnnnnnnnnnnnnnnnnnnnnnnnnnnnnnnnnnnnnnnnnnnnnnnnnnnnnnnnnnnnnnnnnnnnnnnnnnnnnnnnnnnnnnnnnnnnnnnnnnnAGATCGGAAGAGCACACGTCTGAACTCCAGTCAC
	Amplification_primer (forward)	CCCTACACGAC GCTCTTCC
	Amplification_primer (reverse)	CAGACGTGTGCTCTTCCG
	PE_PCR_primer (forward)	AATGATACGGCGACCACCGAGATCTACACTCTTTCCCTACACGACGCTCTTCC
	PE_PCR_primer (reverse, with bases corresponding to the barcodes in lower case)
	Barcode	Sequence
	GTCACCAA	CAAGCAGAAGACGGCATACGAGATgtcaccaaGTGACTGGAGTTCAGACGTGTGCTCTTCCG
	ACGAACTT	CAAGCAGAAGACGGCATACGAGATacgaacttGTGACTGGAGTTCAGACGTGTGCTCTTCCG
	TTCTTGGC	CAAGCAGAAGACGGCATACGAGATttcttggcGTGACTGGAGTTCAGACGTGTGCTCTTCCG
	ATGCGACA	CAAGCAGAAGACGGCATACGAGATatgcgacaGTGACTGGAGTTCAGACGTGTGCTCTTCCG
	GCCACAGT	CAAGCAGAAGACGGCATACGAGATgccacagtGTGACTGGAGTTCAGACGTGTGCTCTTCCG
	TGCTCTTG	CAAGCAGAAGACGGCATACGAGATtgctcttgGTGACTGGAGTTCAGACGTGTGCTCTTCCG
	ATGTAAGC	CAAGCAGAAGACGGCATACGAGATatgtaagcGTGACTGGAGTTCAGACGTGTGCTCTTCCG
	AGGTTTAC	CAAGCAGAAGACGGCATACGAGATaggtttacGTGACTGGAGTTCAGACGTGTGCTCTTCCG
	GTGTCGGA	CAAGCAGAAGACGGCATACGAGATgtgtcggaGTGACTGGAGTTCAGACGTGTGCTCTTCCG
	CCGTGTCC	CAAGCAGAAGACGGCATACGAGATccgtgtccGTGACTGGAGTTCAGACGTGTGCTCTTCCG
	CGTCTGAA	CAAGCAGAAGACGGCATACGAGATcgtctgaaGTGACTGGAGTTCAGACGTGTGCTCTTCCG
	TCTCGCAT	CAAGCAGAAGACGGCATACGAGATtctcgcatGTGACTGGAGTTCAGACGTGTGCTCTTCCG
	CATTCTTA	CAAGCAGAAGACGGCATACGAGATcattcttaGTGACTGGAGTTCAGACGTGTGCTCTTCCG
	TAAATACA	CAAGCAGAAGACGGCATACGAGATtaaatacaGTGACTGGAGTTCAGACGTGTGCTCTTCCG
	GACGGTGC	CAAGCAGAAGACGGCATACGAGATgacggtgcGTGACTGGAGTTCAGACGTGTGCTCTTCCG
	ACTCCGGA	CAAGCAGAAGACGGCATACGAGATactccggaGTGACTGGAGTTCAGACGTGTGCTCTTCCG
	TGTATCGT	CAAGCAGAAGACGGCATACGAGATtgtatcgtGTGACTGGAGTTCAGACGTGTGCTCTTCCG
	CATGAGGA	CAAGCAGAAGACGGCATACGAGATcatgaggaGTGACTGGAGTTCAGACGTGTGCTCTTCCG
	TGTCCTGG	CAAGCAGAAGACGGCATACGAGATtgtcctggGTGACTGGAGTTCAGACGTGTGCTCTTCCG
	TGTAGGAC	CAAGCAGAAGACGGCATACGAGATtgtaggacGTGACTGGAGTTCAGACGTGTGCTCTTCCG
	TAAGCAAT	CAAGCAGAAGACGGCATACGAGATtaagcaatGTGACTGGAGTTCAGACGTGTGCTCTTCCG
	AGGCTAGG	CAAGCAGAAGACGGCATACGAGATaggctaggGTGACTGGAGTTCAGACGTGTGCTCTTCCG
	TCTACTCT	CAAGCAGAAGACGGCATACGAGATtctactctGTGACTGGAGTTCAGACGTGTGCTCTTCCG
	CCGCTGGT	CAAGCAGAAGACGGCATACGAGATccgctggtGTGACTGGAGTTCAGACGTGTGCTCTTCCG
	AGCGCGGG	CAAGCAGAAGACGGCATACGAGATagcgcgggGTGACTGGAGTTCAGACGTGTGCTCTTCCG
	ATGACGAA	CAAGCAGAAGACGGCATACGAGATatgacgaaGTGACTGGAGTTCAGACGTGTGCTCTTCCG
	TAAGCAAT	CAAGCAGAAGACGGCATACGAGATtaagcaatGTGACTGGAGTTCAGACGTGTGCTCTTCCG
	GTCGATGT	CAAGCAGAAGACGGCATACGAGATgtcgatgtGTGACTGGAGTTCAGACGTGTGCTCTTCCG
	ATGATGTG	CAAGCAGAAGACGGCATACGAGATatgatgtgGTGACTGGAGTTCAGACGTGTGCTCTTCCG
	CGGTTTGG	CAAGCAGAAGACGGCATACGAGATcggtttggGTGACTGGAGTTCAGACGTGTGCTCTTCCG
	TAGTGAAT	CAAGCAGAAGACGGCATACGAGATtagtgaatGTGACTGGAGTTCAGACGTGTGCTCTTCCG
	ATATGCTG	CAAGCAGAAGACGGCATACGAGATatatgctgGTGACTGGAGTTCAGACGTGTGCTCTTCCG
	AATTTAAG	CAAGCAGAAGACGGCATACGAGATaatttaagGTGACTGGAGTTCAGACGTGTGCTCTTCCG
	CTTGTGCT	CAAGCAGAAGACGGCATACGAGATcttgtgctGTGACTGGAGTTCAGACGTGTGCTCTTCCG
	GAACCTCA	CAAGCAGAAGACGGCATACGAGATgaacctcaGTGACTGGAGTTCAGACGTGTGCTCTTCCG
	ACCGAGTA	CAAGCAGAAGACGGCATACGAGATaccgagtaGTGACTGGAGTTCAGACGTGTGCTCTTCCG
	GAACTATG	CAAGCAGAAGACGGCATACGAGATgaactatgGTGACTGGAGTTCAGACGTGTGCTCTTCCG
	GTCGTGTT	CAAGCAGAAGACGGCATACGAGATgtcgtgttGTGACTGGAGTTCAGACGTGTGCTCTTCCG
	GCCACAGT	CAAGCAGAAGACGGCATACGAGATgccacagtGTGACTGGAGTTCAGACGTGTGCTCTTCCG
	AGCGCGGG	CAAGCAGAAGACGGCATACGAGATagcgcgggGTGACTGGAGTTCAGACGTGTGCTCTTCCG
	TAAGCAAT	CAAGCAGAAGACGGCATACGAGATtaagcaatGTGACTGGAGTTCAGACGTGTGCTCTTCCG
	TGTCCTGG	CAAGCAGAAGACGGCATACGAGATtgtcctggGTGACTGGAGTTCAGACGTGTGCTCTTCCG
	AATTTAAG	CAAGCAGAAGACGGCATACGAGATaatttaagGTGACTGGAGTTCAGACGTGTGCTCTTCCG
	GAACCTCA	CAAGCAGAAGACGGCATACGAGATgaacctcaGTGACTGGAGTTCAGACGTGTGCTCTTCCG
	ACTCCGGA	CAAGCAGAAGACGGCATACGAGATactccggaGTGACTGGAGTTCAGACGTGTGCTCTTCCG
	GAGACAAT	CAAGCAGAAGACGGCATACGAGATgagacaatGTGACTGGAGTTCAGACGTGTGCTCTTCCG
	GGACAAGT	CAAGCAGAAGACGGCATACGAGATggacaagtGTGACTGGAGTTCAGACGTGTGCTCTTCCG
	ATAGGTAA	CAAGCAGAAGACGGCATACGAGATataggtaaGTGACTGGAGTTCAGACGTGTGCTCTTCCG
	TCCCAGTT	CAAGCAGAAGACGGCATACGAGATtcccagttGTGACTGGAGTTCAGACGTGTGCTCTTCCG
	ATGATGTG	CAAGCAGAAGACGGCATACGAGATatgatgtgGTGACTGGAGTTCAGACGTGTGCTCTTCCG
	AATCCCGG	CAAGCAGAAGACGGCATACGAGATaatcccggGTGACTGGAGTTCAGACGTGTGCTCTTCCG
	TCTACTCT	CAAGCAGAAGACGGCATACGAGATtctactctGTGACTGGAGTTCAGACGTGTGCTCTTCCG
	CAACAAAA	CAAGCAGAAGACGGCATACGAGATcaacaaaaGTGACTGGAGTTCAGACGTGTGCTCTTCCG
	CTGTACAG	CAAGCAGAAGACGGCATACGAGATctgtacagGTGACTGGAGTTCAGACGTGTGCTCTTCCG
	GTCACTGT	CAAGCAGAAGACGGCATACGAGATgtcactgtGTGACTGGAGTTCAGACGTGTGCTCTTCCG
	GAATCATC	CAAGCAGAAGACGGCATACGAGATgaatcatcGTGACTGGAGTTCAGACGTGTGCTCTTCCG
	TAAATACA	CAAGCAGAAGACGGCATACGAGATtaaatacaGTGACTGGAGTTCAGACGTGTGCTCTTCCG
	ATGTAAGC	CAAGCAGAAGACGGCATACGAGATatgtaagcGTGACTGGAGTTCAGACGTGTGCTCTTCCG
	GAACTATG	CAAGCAGAAGACGGCATACGAGATgaactatgGTGACTGGAGTTCAGACGTGTGCTCTTCCG
	CTGACTTT	CAAGCAGAAGACGGCATACGAGATctgactttGTGACTGGAGTTCAGACGTGTGCTCTTCCG
	CACTAAAG	CAAGCAGAAGACGGCATACGAGATcactaaagGTGACTGGAGTTCAGACGTGTGCTCTTCCG
	CCACAATC	CAAGCAGAAGACGGCATACGAGATccacaatcGTGACTGGAGTTCAGACGTGTGCTCTTCCG
	CATGAGGA	CAAGCAGAAGACGGCATACGAGATcatgaggaGTGACTGGAGTTCAGACGTGTGCTCTTCCG
	GCCACAGT	CAAGCAGAAGACGGCATACGAGATgccacagtGTGACTGGAGTTCAGACGTGTGCTCTTCCG
	ATCGGGTT	CAAGCAGAAGACGGCATACGAGATatcgggttGTGACTGGAGTTCAGACGTGTGCTCTTCCG
	GTGTCGGA	CAAGCAGAAGACGGCATACGAGATgtgtcggaGTGACTGGAGTTCAGACGTGTGCTCTTCCG
	TAGTGAAT	CAAGCAGAAGACGGCATACGAGATtagtgaatGTGACTGGAGTTCAGACGTGTGCTCTTCCG
	GTTAGTTA	CAAGCAGAAGACGGCATACGAGATgttagttaGTGACTGGAGTTCAGACGTGTGCTCTTCCG
	GGTTGAGT	CAAGCAGAAGACGGCATACGAGATggttgagtGTGACTGGAGTTCAGACGTGTGCTCTTCCG
	TCTCGCAT	CAAGCAGAAGACGGCATACGAGATtctcgcatGTGACTGGAGTTCAGACGTGTGCTCTTCCG
	CGTCTGAA	CAAGCAGAAGACGGCATACGAGATcgtctgaaGTGACTGGAGTTCAGACGTGTGCTCTTCCG
	ACCCGGCG	CAAGCAGAAGACGGCATACGAGATacccggcgGTGACTGGAGTTCAGACGTGTGCTCTTCCG
	CACAATTT	CAAGCAGAAGACGGCATACGAGATcacaatttGTGACTGGAGTTCAGACGTGTGCTCTTCCG
	GGGAGACT	CAAGCAGAAGACGGCATACGAGATgggagactGTGACTGGAGTTCAGACGTGTGCTCTTCCG
	GTTCACAA	CAAGCAGAAGACGGCATACGAGATgttcacaaGTGACTGGAGTTCAGACGTGTGCTCTTCCG
	CATAATTC	CAAGCAGAAGACGGCATACGAGATcataattcGTGACTGGAGTTCAGACGTGTGCTCTTCCG
	CGGGATAC	CAAGCAGAAGACGGCATACGAGATcgggatacGTGACTGGAGTTCAGACGTGTGCTCTTCCG
	TTAAACTC	CAAGCAGAAGACGGCATACGAGATttaaactcGTGACTGGAGTTCAGACGTGTGCTCTTCCG
	GTGAATAT	CAAGCAGAAGACGGCATACGAGATgtgaatatGTGACTGGAGTTCAGACGTGTGCTCTTCCG

## Sheet: S2
Table S2. Sequence information of AtMYB2 binding modes for dual-luciferase reporter assay and EMSA
This table contains sequence infomation of the EMSA DNA sequences and promoter sequences used to explore the transcriptional regulatory effects of AtMYB2 motifs.
The synthetic promoters are cloned into pGreenII 0800-LUC vector between HindIII and SmaI(or EcoRv) sites in front of the Firefly Luciferase (Fluc) reporter gene.
The 6-bp-long lowercase letters represent the spacers between individual CRE repeats, and the 47-bp-long lowercase letters represent the mini35s promoter sequence.
EMSA DNA sequence
Name	sequence
Ma	GATCCAATTGACCACTACGTTAGGTAATGGACATCAATGCCA
ER1a	GATCCAATTGGTTTGGTCACCGATTTAACCTCATCAATGCCA
ER8	GATCCAATTGGTTAGGTCGATCTCAACCTAACATCAATGCCA
	pGreenII 0800-LUC
synthetic promoters
ER0a		GGGCGCAGTTTGGTGCCTAACTCCGATCAGTTTGGTGCCTAACTCACGTAAGTTTGGTGCCTAACTGGATAAAGTTTGGTGCCTAACTAGTCGCgcaagacccttcctctatataaggaagttcatttcatttggagagga
ER0c		GGGCGCAATTAGGCACCTAACTCCGATCAATTAGGCACCTAACTCACGTAAATTAGGCACCTAACTGGATAAAATTAGGCACCTAACTAGTCGCgcaagacccttcctctatataaggaagttcatttcatttggagagga
ER0d		GGGCGCATTCTGGCACCAAACTCCGATCATTCTGGCACCAAACTCACGTAATTCTGGCACCAAACTGGATAAATTCTGGCACCAAACTAGTCGCgcaagacccttcctctatataaggaagttcatttcatttggagagga
ER1a		GGGCGCAGTTTGGTCACCGATTTCCGATCAGTTTGGTCACCGATTTCACGTAAGTTTGGTCACCGATTTGGATAAAGTTTGGTCACCGATTTAGTCGCgcaagacccttcctctatataaggaagttcatttcatttggagagga
ER1a-CACtoTTA		GGGCGCAGTTTGGTTTACGATTTCCGATCAGTTTGGTTTACGATTTCACGTAAGTTTGGTTTACGATTTGGATAAAGTTTGGTTTACGATTTAGTCGCgcaagacccttcctctatataaggaagttcatttcatttggagagga
ER1a-CACtoATA		GGGCGCAGTTTGGTATACGATTTCCGATCAGTTTGGTATACGATTTCACGTAAGTTTGGTATACGATTTGGATAAAGTTTGGTATACGATTTAGTCGCgcaagacccttcctctatataaggaagttcatttcatttggagagga
IR-1		GGGCGCTACCTAAATTAGGTACCGATCTACCTAAATTAGGTACACGTATACCTAAATTAGGTAGGATAATACCTAAATTAGGTAAGTCGCgcaagacccttcctctatataaggaagttcatttcatttggagagga
ER8		GGGCGCAGTTAGGTCAGCGTCCACCTAACTCCGATCAGTTAGGTGTGGTGAGACCTAACTCACGTAAGTTAGGTGCGCACTCACCTAACTGGATAAAGTTAGGTGACGCTCGACCTAACTAGTCGCgcaagacccttcctctatataaggaagttcatttcatttggagagga
DR4		GGGCGCTACCTAACCACAACCTAACTCCGATCTACCTAACGCGTACCTAACTCACGTATACCTAACGTCGACCTAACTGGATAATACCTAACATACACCTAACTAGTCGCgcaagacccttcctctatataaggaagttcatttcatttggagagga
2xMa (DR12)		GGGCGCCCGATCAAGTTAGGTACACGTAGGATAAAAGTTAGGTAAGTCGCACGTCAAAGTTAGGTAGGATGTCAGAACAAGTTAGGTAGGTAGAGTCACAgcaagacccttcctctatataaggaagttcatttcatttggagagga
IR0		GGGCGCTACCTAATATTAGGTACCGATCTACCTAATATTAGGTACACGTATACCTAATATTAGGTAGGATAATACCTAATATTAGGTAAGTCGCgcaagacccttcctctatataaggaagttcatttcatttggagagga
ER0a		GGGCGCAGTTTGGTGCCTAACTCCGATCAGTTTGGTGCCTAACTCACGTAAGTTTGGTGCCTAACTGGATAAAGTTTGGTGCCTAACTAGTCGCgcaagacccttcctctatataaggaagttcatttcatttggagagga
Control		GGGCGCCCGATCCACGTAGGATAAAGTCGCgcaagacccttcctctatataaggaagttcatttcatttggagagga
mini35S		gcaagacccttcctctatataaggaagttcatttcatttggagagga

## Sheet: S3
Table S3. Orthologs of AtMYB2
This table contains 70 orthologs of AtMYB2 that identified by OrthoFinder from 66 eudicots.
Specie	Classification	Taxon_ID	Protein	Protein_Sequences
Actinidia chinensis	eudicotyledons	1590841	PSR92482	MEVEGRVCDPMSEEERTMMDLRRGPWTVEEDLTLVNYIEKHGEGRWNSLARCAGLKRTGKSCRLRWLNYLRPDVRRGNITLEEQLLILELHSQWGNRWSKISQHLPGRTDNEIKNYWRTRVQKHAKQLKCDVNSKQFKDTMRYLWMPRLVERIQAQAVAANATDTQTAPPLAAVDNLSAAASSSDSFAAQVSPSSDITDYYNYPVNNNNNAAVNSQNQDYDQVNQVFNPDSLTSQWFEAGDFNYGLDFNSQWFEAGDTSDNLWNSEDIRFLQQQFNM
Arabidopsis halleri	eudicotyledons	63677	g09602.t1	MEDYERNSNSPTHEEDSDVRKGPWTEDEDAILVNFVSIHGDARWNHIARSSGLKRTGKSCRLRWLNYLRPDVRRGNITLEEQFMILKLHSLWGNRWSKIAQYLPGRTDNEIKNYWRTRVQKQAKHLRCDVNSNLFKETMRNVWMPRLVERINAQSSPATCEPVESMITDPGQPIEEPIPVEPGFLQFNQQFVPASELSATSSNSPAETLSDVQGGVVNGSGSDPAGQTGFGEFNDWGCVGGDNIWTDEESFWFLQDQFCPEMTSYSYN
Arabidopsis lyrata	eudicotyledons	81972	fgenesh2_kg.4__2955__AT2G47190.1	MEDYEQNSNSPTHEEDSDVRKGPWTEEEDAILVNFVSIHGDARWNHIARSSGLKRTGKSCRLRWLNYLRPDVRRGNITLEEQFMILKLHSLWGNRWSKIAQYLPGRTDNEIKNYWRTRVQKQAKHLRCDVNSNLFKETMRNVWMPRLVERINAQSSPATCEPVESMITDPGQPIKEPIPVEPGFLQFNQQFVPALELSATSSNSLAETLSDVQGGVVNGSGSDPAGQTGFGEFNDWGCVGGDNIWTDEESFWFLQDQFCPETTSYSYN
Arabis alpina	eudicotyledons	50452	KFK37485	MEDYERNLNSLTQEEDFDVRKGPWTEEEDAILVNFVSIHGDARWNHIARSSGLKRTGKSCRLRWLNYLRPDVRRGNITLEEQFMILKLHSLWGNRWSKIAQYLPGRTDNEIKNYWRTRVQKQAKHLRCDVNSNLFKETMRNVWMPRLVERINAQSSSATCEQTESMIITDPSQRIQEPVGPGLVQFNSNHRQFVPVSELSATSSNSPAETLSEVHGGVVTGSGGYDPMGQTGLEEFNDWGCVGGGDSNMWTDDFWLLQDQFCYETTSYSYN
Beta vulgaris	eudicotyledons	3555	KMS96181	MDVNMRSSTHSTKSANSQSSEDESDLRRGPWTVEEDLSLINYIATHGEGRWNSLARCAGLKRTGKSCRLRWLNYLRPDVRRGNITLEEQLLILELHSRWGNRWSKIAQYLPGRTDNEIKNYWRTRVQKHAKQLKCDVNSKQFKDTMRYLWMPRLVERIQAANGVQPTATASTSGGSSITTATGRPAMGYSENFIHAPVNSNFTPENSANSSESFGNQVSDFGDYYGIPVNNQSVSQDYFQGEQVGYGGDYSLTSPNCAYLNNQGMSFQSVDNVMDQNNQQQWDNFGLGDTTDNLWNVDDIYVLQQQFSNM
Brassica juncea	eudicotyledons	3707	cds.BjuB06g57490S	MEDYERNSNSPPHEEDSDVRKGPWTEDEDAVLINFVSIHGDARWNHIARSSGLKRTGKSCRLRWLNYLRPDVRRGNITLEEQLMILKLHSLWGNRWSKIAQYLPGRTDNEIKNYWRTRVQKQAKHLRCDVNSNLFKETMKNVWMPRLVERINAQTPSPTYEQVESMVTDPSQPIDEPSPFEPGFVQFNQNHHCHQQQYVPASDVSATSSNSPAETLSDVQGGVVNGLGYDPVGQTGFDGFNDWGCVGGDNMWTDDESFWFVQDQLCNETTSYSYN
Brassica napus	eudicotyledons	3708	CDY27504	MENYEQNLNSPAHEEDSDVRKGPWTEEEDAILVNFVSIHGDARWNHIARSSGLKRTGKSCRLRWLNYLRPDVRRGNITLEEQFMILKLHSLWGNRWSKIAQYLPGRTDNEIKNYWRTRVQKQAKHLRCDVNSNLFKETMKNVWMPRLMERINAQTPSPTYDPVESVITDPGQPIDKQTPVEPGFVLNPDQHRHQFVQASELCATSSTSPAETLSDVQDRVVNGSGYDPAGQTGFLELNDWGCDDGDNMWTDDESFWFLQDQFCHETTSFSYN
Brassica oleracea	eudicotyledons	109376	Bo00954s080.1	MEDYEQNSNSPAHEEDSDVRKGPWTEDEDAILVNFVSIHGDARWNHIARSSGLKRTGKSCRLRWLNYLRPDVRRGNITLEEQFMILKLHSLWGNRWSKIAQYLPGRTDNEIKNYWRTRVQKQAKHLRCDVNSNLFKETMKNVWMPRLVERINAQTPSPTYEQVESMVTDPPIEEPNPVEPDSVQFNQNYHCQQQQFVPASDVSATSSNSPAETLSDVQGGVVNGTVYDPPGQTGFGGFNDWGCVGGDNMWTNEDSFWLFQDQLCNETTSYLYN
Brassica rapa	eudicotyledons	3711	Bra004473.1-P	MEDYEQNSNSPAHEEDSDVRKGPWTEDEDAILVNFVSIHGDARWNHIARSSGLKRTGKSCRLRWLNYLRPDVRRGNITLEEQFMILKLHSLWGNRWSKIAQYLPGRTDNEIKNYWRTRVQKQAKHLRCDVNSNLFKETMKNVWMPRLVERINAQTPSPTYEQVESMVTDPSQPIEEPNLVEPDFVQFNQNYHCQQQQFVPASDVSATSSNSPAETLSDVQGGVVNGTVYDPAGQTGLGGFNDWGCVGGDNMWTNEDSFWLFQDQLCNETTSYLYN
Brassica rapa R-o-18	eudicotyledons	1813537	A04p040950.1_BraROA.1	MENYEQNLNSPAHEEDSDVRKGPWTEEEDAILVNFVAIHGDARWNHIARSSGLKRTGKSCRLRWLNYLRPDVRRGNITLEEQFMILKLHSLWGNRWSKIAQYLPGRTDNEIKNYWRTRVQKQAKHLRCDVNSNLFKETMKNVWMPRLMERINAQTPSPTYDPVESVITDPGQPIDKQTPVEPGFVLNPDQHRHQFVQASELCATSSNSPAETLSDVQDRVVNGSGYDPAGQTGFLELNDWGCDDGDNVWTDDESFWFLQDQLCHETTSFSYN
Cajanus cajan (pigeon pea) - GCA_000340665.1	eudicotyledons	3821	C.cajan_25128.t	MDEKGSNALSLSEDEMDLRRGPWTVDEDLALINYIATHGEGRWNTLALSAGLKRTGKSCRLRWLNYLRPDVRRGNITLEEQLLILELHSRWGNRWSKIAQYLPGRTDNEIKNYWRTRVQKHAKQLKCDVNSKQFKDTMRYLWMPRLVERIQAASAASTTATIVANAPTATVAATATTNNAYTHGNNNFEVHNHNHKMGLSPSEYVGSQHVTTQSYTPENSNTAASSSDSFGTQVSTISDITDYYSVPVSGNKNNNCADYYQPSQISYSDCITSPSGLFPHQGLDFQAVEPNNPWNMQSGDSSDNFWNVENMLFLEQQLMNDNM
Camelina sativa	eudicotyledons	90675	Csa05g001980.1	MEDYERNSNSPTHDEDSDIRKGPWTEEEDAVLVNFVSIHGDARWNHIARSSGLKRTGKSCRLRWLNYLRPDVRRGNITLEEQFMILKLHSLWGNRWSKIAQYLPGRTDNEIKNYWRTRVQKQAKHLRCDVNSNLFKETMRNVWMPRLVERINAQSSPATCEKVESTMITDPGQPIDVPSPVEPGYVQFDPNHHNQQLVPASALSATSSNSPAETLSDVQGGAVNGSGYDPVGQTGFGEFNDWGCVGGDNMWTSEESLWFLQDQFCHETTSYSYN
Cannabis sativa female	eudicotyledons	3483	cds.evm.model.01.597	MDVHMGDQLYGSVITSIDHDHDQLHSSEEDHHRQLDLRKGPWTVEEDNMLFNYVSIHGEGRWNSLARHAGLKRTGKSCRLRWLNYLRPSVRRGNITLQEQLLILELHSRWGNRWSKIAQYLPGRTDNEIKNYWRTRVQKQAKQLKCDVNSKQFQDAMRYVWIPRLVERIQSGRSDPSPAGMPVSTGSNTQVYDWANPKPMPDMSGSSSDTSEAQLSSVSDLTECGQPMGTGSGGSFQYGPDIQVNAQNETWLSGGDSSLENWWSEEDLQFLETALL
Capsicum annuum	eudicotyledons	4072	PHT82246	MDHHQKIEVDSGRGGGRGVDYTKNNQEIREEDIVMDLRRGPWTVEEDFTLINFIAHHGEGRWNSLARCAGLKRTGKSCRLRWLNYLRPDVRRGNITLEEQLLILELHSRWGNRWSKIAQHLPGRTDNEIKNYWRTRVQKHAKQLKCDVNSKQFKDTMKYLWMPRLAERIQAAAASNPATASSSGPPTTTYIQNQEIQHPLPNMNHHMSDYTPIPFIEKTNSLNYSATSASSDNYSSDLTDGCYNFPINQSNNQDYSQVNQSTNQMCYGESTINPTNYDFHHGFQGFQEVDQQNNTQWMDNPWNIEDVCFLQQLNNDM
Chenopodium quinoa	eudicotyledons	63459	AUR62002596-RA_cds	MDGNNTTKSVNSEDELDLRRGPWTVEEDLALINYIATHGEGRWNSLARCAGLKRTGKSCRLRWLNYLRPDVRRGNITLEEQLLILELHSRWGNRWSKIAQYLPGRTDNEIKNYWRTRVQKHAKQLKCDVNSKQFKDTMRYLWMPRLVERIQAAAATNGPHTTATATTSGGSGTTTATGGPTMGYTDNFMHAPVNSNFTPENSGNSSDSYGTQVSDFGDYYGIPVANQSVNQDYYQGDQVNYGGDNSLTSPNCNYLTNQGMDFQGVDNYMEQNSQQQWSSFGLGDTTDNLWNIEDIYVLQQQFSNM
Citrullus lanatus	eudicotyledons	3654	Cla97C09G167270.1	MDVKMRGFRCAEPQRTKEEEMDVRKGPWTAEEDSVLFNYINCHGEGRWNAVARCTGLKRTGKSCRLRWLNYLRPSVRRGNITLQEQLLILDLHFRWGNRWSKIAQYLPGRTDNEIKNYWRTRVQKQAKQLNCDVNSKQFRDAMRYVWMPRLLERIQASTDSTTTTVDVIQPPHPPLELTQSSSSRSSWVNPHVAPTTSSSDSISDQVQLQVSPVSDVIENFNLVGSSEEDRMVMLMEHGCDGETMNGWIGGGELLENGFWNGEDMWSFLEQQFGDDV
Citrus clementina	eudicotyledons	85681	ESR57799	MDAHVGGFSSGNHRQQSEEAILGVRKGPWTVEEDSLLMNYVAIHGEGRWNAVASSAGLNRTGKSCRLRWLNYLRPDVRRGNITLQEQLMILELHSRWGNRWSKIAQYLPGRTDNEIKNYWRTRVQKHAKQLKCDVNSKQFRDAMRFVWVPRLIERIQAQSDSNSSGQPTSSTTTCTDNSTTTNHADLATSQVSDSRPDPSFRADISGAQVYPESDLNDSYNLHSDWNYSQNGLDNACESWGWSKPGSDTQGFEQQIQNNNWLGCGDSLESLWNEENIWFLRQQLYDDKV
Coffea canephora	eudicotyledons	49390	CDP20749	MMMDLRRGPWTVEEDFTLINYIAHHGEGRWNSLARCAGLKRTGKSCRLRWLNYLRPDVRRGNITLEEQLLILELHSRWGNRWSKIAQHLPGRTDNEIKNYWRTRVQKHAKQLKCDVNSKQFKDTMRYLWMPRLVERIQAAAAAGANSSTAARATAATATTTSNSNYHQGNTSMVADVGSGGQVILPQASTYGGHSFTAQFSPVSDLTDCYNYPVKQSNNQDYYQANNQLSYGETLTSPTGYFNQALDFHLMEQNNAWMDGGDVSDNLWNDEDAWFFQQQLNSNTFN
Corchorus capsularis	eudicotyledons	210143	OMO53458	MDVKGRNCGGNVQISEEEMDLRRGPWTVEEDFKLINYIATHGEGRWNSLARCAGLKRTGKSCRLRWLNYLRPDVRRGNITLEEQLLILELHSRWGNRWSKIAQHLPGRTDNEIKNYWRTRVQKHAKQLKCDVNSKQFKDTMRYLWMPRLVERIQAAAAATATSTTTSASVTTPTANLGTGQMVLPPLGNNDFGTSSSNYTPENSSTAASSDSFGTQVSPVSDLTTDYYSNIPVNNNPNPDNYFQVGYSDSLISPAANYYNNHGMDFQSMDQHNNPWLDGAEAADNFLNADDYFFLQQQFNFNM
Corylus avellana	eudicotyledons	13451	Cav02g16010.t1	MEGHVILASGSAEQVSDIIIRRGPWTAEEDSMLKTYVTIHGEGRWNSVARCAGLKRTGKSCRLRWLNYLRPDVRRGNINLKEQLLILELHSRWGNRWSKIAQYLPGRTDNEIKNYWRTRVQKQAKQLKCDVNSKQFRDAMRYVWIPRMMERIRATSEPYSDQPASTSNHTAGVNPSQVGAFGTDPVDPYFMPAISGGGASSDSSEAQVSSISDVTECHDLSGGNNYPDNLQNGPVSCQPGMDIQALEHSNGWFGGGDSLDGLWSDENMWFLQQQLCDAL
Corymbia citriodora	eudicotyledons	360336	cds-KAF8039744.1	MDFDQVMRSQFDSPSSVRAQEVTTDVRKGPWTAEEDALLANHVKIHGEGRWNLVARQAGLKRTGKSCRLRWLNYLRPDLRRGNMTLEEQLLILELHCRWGNRWSKIAQYLPGRTDNEIKNYWRTRVQKLAKHLKCDVNSKQFRDTMRCVWMPRFVEQIRASAGQIRAPTQGPSDRPAEDLPQTHGIRSGCLVDDDPRDPLPEPSSSVSSNSSNAQFSSSPSPNQASGIGSECFELGSGDGPGYWAGCSEWWRPGVDAGEQEDSSGCLVGEDSLESLWNEEDAWFLQQQLLE
Cucumis melo	eudicotyledons	3656	MELO3C023633.2.1	MDVKMRGFRCGEPQKIKEEEEEMDVRKGPWTAEEDSVLFNYVNCHGEGRWNAVARCTGLKRTGKSCRLRWLNYLRPSVRRGNITLQEQLLILELHFRWGNRWSKIAQYLPGRTDNEIKNYWRTRVQKQAKQLNCDVNSKQFRDAMRYVWMPRLLERIQASTDSTATTVDVIQPSHPPLELTQSSPSGSSWVNPHVAPTTSSSDSIFDQVQLQVSPVSDVVENFNMVDTTEEDRVVMLMEHGCDVEEAMNEWIGGEELLENGLWNEEDMWSLLQQQFGDDV
Cucumis sativus	eudicotyledons	3659	KGN57183	MDGNKDRMFDSGTLHGGEDDADLRRGPWTVEEDIILINYIHNHGDGRWNSLARCAGLKRTGKSCRLRWLNYLRPDVRRGNITLEEQLLILELHSRWGNRWSKIAQQLPGRTDNEIKNYWRTRVQKHAKQLKCDVNSKQFKDTMRYLWMPRLVERIQAASVASTAVDGSRSYGSVTPTQPALMMNGGSDFVSTPQVTPSYTSENSSSGGGGGSSDGTQVSSMSELTDCYNNFSCFPSGYGQDAAAAAALQSPAGGFFNEGTLDFQAMEQSSCEWMAGDGGVVTSESLWSGAGDGADYLWFLQQQLN
Cynara cardunculus	eudicotyledons	59895	KVH89684	MSMMEDLRRGPWTVEEDFTLINYIAHHGEGRWNSLARCAGMSCTLCFTDLYFPATPMHIWSKIAQHLPGRTDNEIKNYWRTRVQKHAKQLKCDVNSKQFKDTMRYLWMPRLVERIQAAATTTATTGGSSSSTTTTTTTSTATTTNSYPLNQSNNMDNIVTSQLVVPQGNNNNCGNICSNYGNAQITPSYTPENSSTTAVSPVSDLTDCYYPANQSQNQDFFQHNNPIGGGFADTIISPSGYFNPGMDFQAMVEQNNQWSDGGNDDFSDNLWNVEDIWFLKQQFNM
Cynara cardunculus	eudicotyledons	59895	KVH96415	MRYLWMPRLAERIQAASTTTTTTRASPSTITTTNTTAYPLNQNNMDHTGTSQLVMPHSYNSDVGNNQINPGYATENSGTTAVSPVSDMTDCYYPIHPTQNQDFLQNNNQLGDEFDGSLISPSGYFNQEMDFEAMVEENNQWSGRNSGDFSDSLWNVEDILFLQRQFNNM
Daucus carota	eudicotyledons	79200	KZM85605	MNVKGEEDHEEMMKMEELRRGPWTVEEDFSLINYISLHGEGRWNSLARAAGLKRTGKSCRLRWLNYLRPDVRRGNITLEEQLLILELHSRWGNSWSKIAQHLPGRTDNEIKNYWRTRVQKHAKQLKCDVNSKKFKDTMRYLWMPRLAERIQAHSSATIVSNIANITESASTALNYNTNTTHNITESPQVTIPQAQATSNTICSSSNATSFSSDSPISDFAHDYPNHGTDDFQAHIDTDHLGFIESLISPSGYYHQDLNFQAMEQNTEWMSGDLADNLWNVEDIWSLQQQFNY
Eucalyptus grandis	eudicotyledons	71139	KCW58192	MRSQYDSPSSVRTEEVTSDVRKGPWTAEEDALLANHVKIHGEGRWNLVARRAGLKRTGKSCRLRWLNYLRPDLRRGNMTLEEQLLILELHCRWGNRWSKIAQLLPGRTDNEVKNYWRTRVQKLAKHLKCDVNSKQFRDTMRCVWMPRFMEQIRASTGQFRASAQGPSDRPAEDPPRTHGIGSGYPVYDDHRDSLPELSSSVSSSDSSDPRFSSSPSPNQAGGIGSECFGLGSGDGPNYWTGCAQWWQPGVDAGEQEDSNGCLVGEDSLESLWNEEDA
Eutrema salsugineum	eudicotyledons	72664	ESQ39364	MEDYERNSNTPAHEEDSDVRKGPWTEEEDAILVNFVSIHGDARWNHIARSSGLKRTGKSCRLRWLNYLRPDVRRGNITLEEQFMILKLHSLWGNRWSKIAQYLPGRTDNEIKNYWRTRVQKQAKHLRCDVNSNLFKETMRNVWMPRLVERINAQSSSATCEPVDSMITDPGQPIDEPGFVQFEPDHHHQHQHQPLSRASELSATSSNSPAETLSDVQGGVVNGSAYDPVGQTGFGEFNDWGCVGGDNMWTDDQSFWFLQDQFCHEMTSYSYN
Ficus carica	eudicotyledons	3494	FCD_00011178-RA_cds	MYWGSMSGHMGWAIIEDEGWRKGPWTAEEDRLLIEYVRLHGEGRWNSVARLAGLKRNGKSCRLRWVNYLRPDLKRGQITPHEESIILELHARWGNSLKGQVLKYCNVFRWSTIARSLPGRTDNEIKNYWRTHFKKKQAKAASDASEKAKARLLKRQQFQHQQQLQQQQQQQQQQQQHVQQQYQQQLQQNQMDWKRIMAFLEENEHKYSTQPAPQVGAEMAVAAYPQAVDEQNFLYSMLNVNSNVSTVPEAPINEDTLWDYGLWNMEDFHGRNNISSACFTTKACRIW
Fraxinus excelsior	eudicotyledons	38873	FRAEX38873_v2_000109660.1.cds	MEHHAKGGGNYSRSEEELMELRRGPWTLEEDLALINYIAHHGEGRWNSLASCAGLKRTGKSCRLRWLNYLRPDVRRGNITLEEQLLILELHSRWGNRWSKIAQHLPGRTDNEIKNYWRTRVQKHAKQLKCDVNSKQFKDTMRYLWMPRLIERIQAGAASTGPTVGTSSTTTNSGTIPAANYHLKNANLNMGSSQMMLPQPNMAGNFGGGVKINPSNYTPEGSSAAASSDSFGTQVSPVSDLTDCYNYPVNHNNNQDYCPTNDLPLQEYFNQGLEFNNWMDGGDFFNVDDVLKFLQQ
Glycine max	eudicotyledons	3847	KRH68299	MERSSEEEMLITKGPWTEQEDSLLFNYITVHGEGHWNSVARYTGLKRTGKSCRLRWLNYLRPNVRRGNITLQEQLLILDLHSRWGNRWSKIAEHLPGRTDNEIKNYWRTRVVKQAKQLKCDVNSKQFRDTLRFVWMPRMLERIRAQASSSAQAHQSSLISNSNTQAHSGLLSSALHAHAPSLSDSSASYNLMGADAGSCSSHSYYSDIAGNGFGGADLWTDQNICFLQHQLAHHDLF
Glycine soja (Wild soybean)	eudicotyledons	3848	XP_028226355.1	MERSSEEEMLITKGPWTEQEDSLLFNYITVHGEGHWNSVARYTGLKRTGKSCRLRWLNYLRPNVRRGNITLQEQLLILDLHSRWGNRWSKIAEHLPGRTDNEIKNYWRTRVVKQAKQLKCDVNSKQFRDTLRFVWMPRMLERIRAQASSSAQAHQSSLISNSNTQAHSGLLSSALHAHAPSLSDSSASYNLMGADAGSCSSHSYYSDIAGNGFGGADLWTDQNICFLQHQLAHHDLF
Gossypium raimondii	eudicotyledons	29730	KJB24446	MNVYETGFISETPQSEEDMDVKKGPWTEEEDFTLKAYVNIHGEGRWNSVARLSGLKRTGKSCRLRWLNYLRPEVRRGNISLQEQLLILQLHSQWGNRWSKIAQHLPGRTDNEIKNYWRTRVQKQAKQLKCDVNSKQFRDAMRYVWIPRLVEQICSSSGSHSAQQSSSTTTTTYADTIGSVRVDPRLLPELSGTSSDSLDAQVSSVSDLTNSKYPNSLQNGSGSGNTIAGTWGGVEIEATDGGDSMESVWNEENIWFLRQQLYDDDDLN
Helianthus annuus	eudicotyledons	4232	mRNA_HanXRQr2_Chr05g0218451	MEYNMINSCIDMSGGEEDDNINMTTDDLRRGPWTVEEDFALINYIAHHGEGRWNSLARCAGLKRTGKSCRLRWLNYLRPDVRRGNITLEEQLLILELHSRWGNRWSKIAQHLPGRTDNEIKNYWRTRVQKHAKQLKCDVNSKQFKDTMRYLWMPRLAERIKAASTTTTATVTGDSSTITTTTTTSYPLNQSNMDNIHINNNTSQSLMTNTYDGYGNNLVNPSYTQDSSSTTSVSPVSDLTDGYYPISQSQNQDFFQSNNPISDGFYGPLISPSGCFNREMEFATMEENNQWSGINGGGDFSDSLWNVEDILFLDQQFNNM
Helianthus annuus	eudicotyledons	4232	mRNA_HanXRQr2_Chr08g0359491	MNSSSNNSVEMGGSEEDDQMNMMEDLRRGPWTVEEDFTLINYIAHHGEGRWNSLARCAGLKRTGKSCRLRWLNYLRPDVRRGNITLEEQLMILELHSRWGNRWSKIAQHLPGRTDNEIKNYWRTRVQKHAKQLKCDVNSKQFKDTMRYLWMPRLVERIQAAATTTTTTTTTGCSSSSTTTTTSTGATTNSYPLNQSNNIDNIVTSQLVMPQGHNNCGNMSSNFRNTQITPSYTPENSSNTAVSPGSDMTDCYFPANHSLNQNFIQQNNPIGNEFTDTLISPSGYFNPWMDYQSMIEQNNQWSEGGNRGDDLSENMWNAEEIWFLKQQFNM
Ipomoea triloba	eudicotyledons	35885	itb13g21290.t1	MDHVKGGGAYKSVAQQQAEDDADLRRGPWTVEEDFTLINYIAHHGEGRWNSLARCAGLKRTGKSCRLRWLNYLRPDVRRGNITLEEQLLILELHSRWGNRWSKIAQHLPGRTDNEIKNYWRTRVQKHAKQLKCDVNSKQFKDTMRYLWMPRLMERIQAAAANAAVSSSTTTSANSDGAAAYIHNPLDISATSDPAPPGMQQHPNTVAPTIPDYNAAAAAAVNFPSDNSSTAASSDSFSDLTDCCGYNFHVTQGANHDYYQPNNNNHFGYGESLTSPTGFFNPNLDFQMMDNNNNNNQWMDGADVVSDNLWNVEDMWFFQQQFNNNNNNSHP
Juglans regia	eudicotyledons	51240	cds.Jr08_11030_p1	MDAEVRGCGSAKQVSNSDQKGMDIRRGPWTDEEDSMLKNYVTINGEGRWNSVARCTGLKRTGKSCRLRWLNYLRPDVKRGNITLQEQLLILELHSRWGNRWSKIAQYLPGRTDNEIKNYWRTRVQKQAKQLKCDVNSKQFRDAMRYVWMPRLIERIRAMATSKSQYLDGPTNTYRPDLPLNNQTGLIPNQSHAPMSSGPAEPYLRPAISSTSSDSSEAQVSSDLTDCYDLPCGNYIEISQNESGGLIQQGLDIQTCNDDQHSNGWFGGGVDTLDSLWDDEESMWFLLQQLGDVNEV
Kalanchoe fedtschenkoi	eudicotyledons	63787	Kaladp0062s0059.1.v1.1	MSHTNQSNTHPSFLLLHLEDCLFQLTHIAKSPPNANWPHRVSSSQMNNNHGILMMNGGGGVFSGHSVNSLPSSYKQRQEEPEDDMTTMMEDLRRGPWTDEEDRILSSYIANHGEGRWNSLARCAGLNRTGKSCRLRWLNYLRPDVRRGNISLEEQLLILELHSRWGNRWSKIAKYLPGRTDNEIKNYWRTRVQKHAKQLKCDR
Lactuca sativa	eudicotyledons	4236	cds-PLY84074.1	MEVKSNSCIDMSGGEEDDQMNMIMIDDIRRGPWTVEEDFALINYIAHHGEGRWNSLARCAGLKRTGKSCRLRWLNYLRPDVRRGNITLEEQLLILELHSRWGNRWSKIAQHLPGRTDNEIKNYWRTRVQKHAKQLKCDVNSKQFKDTMRYLWMPRLVERIQAASTNTGDSSSLTTSTTTTTNHDDVDMDNSGTRKLVMPKTFSGTYGNTQINPPDTTEENSRTTAVSPVSGLTDCYYPMNQTQNQDSFQNINKIGDGFDGSLTSPSGYFNQTMDFEAIVEQNNQCSGVIDFSDNLWNVDDFLFFQQHFDRM
Lupinus angustifolius	eudicotyledons	3871	OIW20493	MAIEESMVVKGRDNNNNIGSEEEMDFRRGPWTVDEDLSLINFIANHGEGRWNTLARSAGLKRTGKSCRLRWLNYLHPDVRRGHITLEEQLLILELHNQWGNRWSKIAQYLPGRTDNEIKNYWRTRVQKHAKHLKCDINSKQFKDTMRYLWMPRLVERIESAAVTATTVPTTVNKSSPTLSTTTNNAYTYSNNLSKKFEVGNSSTAASSNTFETNEVSPISDLSTDYYNDPISGNNHNPQDYYQPSEVNYDYITSPYGLFDFQAMEPNTPWIQSGDTPDNFWNVDHQFLQQQLMNDIM
Malus domestica Golden	eudicotyledons	3750	mRNA_MD17G0238300	MDINNVHDQMRSARYGSLAAAATHDQPIEGLDLRKGPWTAEEDSILNDYVNIHGEGRWNSLACHAGLKRTGKSCRLRWLNYLRPNVQRGNITLQEQLIILQLHSRWGNRWSKIAEYLPGRTDNEIKNYWRTRVQKQAKQLKCDVNSKQFQDAMRYVWIPRLIERIGSLPEAVPEQPSTCITTTSESECQYLVDPNFVPETSCSTSSESYDQVQVCSIPADPTSSGDEFMTYPSSGQYGSENGSGCSQNGINSDIDGFEQSNYWSTGGDTSVENLWTEENIWFLQQQLSDD
Manihot esculenta	eudicotyledons	3983	Manes.05G012100.1.v8.1.CDS	MGAQVRNYGCATYQNEEDADIRKGPWTVEEDAILAEYVAIHGEGGWNAAARCAGLKRTGKSCRLRWLNYLRPDVRRGNITLQEQLLILELHSRWGNRWSKIAQYLPGRTDNEIKNYWRTRVQKQAKQLKCDVNSKQFRDAMRYIWMPRLVERIQAASGSSTGHSNYSSINHNGVPISNETGEINNPMIELVMPEPSGSSLESLDTQVSPVSDVTEYQNPTSVQNVSGLYPEGESDRWIEMEMQSNIVNGGESLESLWNEENIWFLQQQLM
Medicago truncatula	eudicotyledons	3880	RHN64418.1	MTQSYTLENSNTTASSDSFENKVSTLSDLGDNNYYCTSVSNKNNPNANSNYYQPSHQLSFSDCITSPSGLFSQGLMDFQSMEPNTTWMQSGDSSDIFWNAENMLFLQQQLMNDTM
Medicago truncatula	eudicotyledons	3880	RHN73013.1	MEVEGSVISNSNSTMLQSDDELDLRRGPWTVDEDLALINYIANHGEGRWNTLARSAGLKRTGKSCRLRWLNYLRPDVRRGNITLEEQLLILELHSRWGNRWSKIAQYLPGRTDNEIKNYWRTRVQKHAKQLKCDVNSKQFKDAMRYLWMPRLVERIQAAASTSATLATATNNGLPSGTTTVTTNNTPYNINNNFDVHSDANMLTPTIMNTNSLCGSHVAQSYTPENSSNGAAAASSDSFGTQVSPISELTQDYYNVPVGSNNNNNPNSDYYQQAQQFGFFDCITSPSGLFPQMDFNSMEPNTPWIQGDTSDNFWNVENMLLFQHPNDNM
Nicotiana attenuata	eudicotyledons	49451	OIT02953	MDHNKIKVGFKSNNQEKEEDLDLRRGPWTVEEDFTLINFIAHHGEGRWNSLARCAGLKRTGKSCRLRWLNYLRPDVRRGNITLEEQLLILELHSRWGNRWSKIAQHLPGRTDNEIKNYWRTRVQKHAKQLKCDVNSKQFKDTMKYLWMPRLVERIQAAAAATTSGTTVASSSTTTYIQNQENQQPLPNISTMSEVNVPVQLANNVDKTNGLNYSSAIFTLENSSTTTSSDNSSSDLTDCCYNFPINQSVNLDYSQVNQTNQVCYGDQYLTSPTGYFNPGYFQALDQQNSQLMDGGYGSDNSWNIEDMWFLQQQFNNM
Olea europaea	eudicotyledons	158383	OE9A022439C1	MDFYHGELDGANFNNQISEEEMELRRGPWTFEEDLALINYISQHGEGRWNSLAQSAGLKRTGKSCRLRWLNYLRPDVRRGNITLEEQLLILELHSRWGNRWSKIAQYLPGRTDNEIKNYWRTRVQKHAKQLKCDVNSKRFKDTMRYLWMPRLVERIQAAAAAAAAGGASSTTQYKPISHNISSIDNRGPSQKGLPVPQANNSNMVGNYGGGIFPVNTNATSYTAENSSTAASSDSFGTPVSDLTDCYNYAVNQNTNQDYYPANQLAYGETLTSPTGYFNQELDFTVMEQNNQWMDEGNIYENLWNDDDLFLQQQFNNNF
Olea europaea var. sylvestris	eudicotyledons	158386	Oeu014221.1	MDFYHGELDGANFNNQISEEEMELRRGPWTFEEDLALINYISQHGEGRWNSLAQSAGLKRTGKSCRLRWLNYLRPDVRRGNITLEEQLLILELHSRWGNRWSKIAQYLPGRTDNEIKNYWRTRVQKHAKQLKCDVNSKRFKDTMRYLWMPRLVERIQAAAAAAAAGGASSTTQYKPISHNISSIDNRGPSQKGLPVPQANNSNMVGNYGGGIFPVNTNATSYTAENSSTAASSDSFGTPVSDLTDCYNYAVNQNTNQDYYPANQLAYGETLTSPTGYFNQGLDFTVMEQNNQWMDEGNIYENLWNDDDLFLQQQFNNNF
Phaseolus vulgaris	eudicotyledons	3885	ESW35200	MERSLSENGSSGTYGSSEEEMSITKGPWTEEEDSVLSDYITLHGEGHWNSVARYTGLKRTGKGCRLRWLNYLRPNVRRGNITLQEQLMILDLHSRWGNRWSKIAEHLPGRTDNEIKNYWRTRVVKQAKQLKCDVNSKQFRDTLRFVWMPRMLERIQAQASSSGQAQTTLTSKVQAQSDPCGGATATASNPGLLSEASSAVDVHEASLSDSGASYSLMGCGSWSSYGAEEGYGGVDLWTDENIWFLQQQLADDF
Pistacia vera	eudicotyledons	55513	cds-EVM0022934.1	MEAHMGVFSSSTYDQQSEEEMDVRKGPWTVEEDSLLMNYVTIHGEGRWNSVARCAGLKRTGKSCRLRWLNYLRPDVRRGNISLQEQLMILELHSRWGNRWSKIAQHLPGRTDNEIKNYWRTRVQKQAKQLKCDVNSKQFRDAMRYVWMPRLLERIQATTHSSTGQPTSNVTTTTTESTSTHADIYTSQVYNSTESGSEPSFMPELSVASWDSVDAHVSPASDTNLDNSQNWSEFYPDNMSGCVSGSWDWSKPGLDIHSFETQNNNEWLGGDESLESLWNDENVWF
Pisum sativum	eudicotyledons	3888	Psat1g162600.1.cds	MEVKASITSNSNITTMLQSDDDEMDLRRGPWTVDEDLALINYIATHGEGRWNTLARSAGLKRTGKSCRLRWLNYLRPDVRRGNITLEEQLLILELHSRWGNRWSKIAQYLPGRTDNEIKNYWRTRVQKHAKQLKCDVNSKQFKDAMRYLWMPRLVERIQAAASTSAAPTTTTNNDSSNVTTMVAPNNTTYNLNNNFEVYSSNANMMLAPTNMNTNNLCSSHVTQSFTPENSSNGATAASSDSFGTQVSPISDLTQDYYNVPVGGNNNMNPNSDYYQQAQQFGFSDCITSPSGLFPQMDFNNSMEPNTPWIQGDTSDNFWNVENMLLFQQLNDNM
Populus trichocarpa	eudicotyledons	3694	Potri.008G101400.1.v4.1	MLMMDVKGNSNSSSSTTQSDEEMMGDLRRGPWTVEEDFKLINYIATHGEGRWNSLARCAGLKRTGKSCRLRWLNYLRPDVRRGNITLEEQLMILELHSRWGNRWSKIAQHLPGRTDNEIKNYWRTRVQKHAKQLKCDVNSKQFKDTMRYLWMPRLVERIQAAAAATATNTSSTSTATVSAPATNQHSISNRDVGTGNLVMAPHGINGNDFGVSHVTQSYTPENSSTAASSDSFATQVSPVSDLTTDYYNIPVNRNTNPDYFQAGQVGYSESMISPPGFFNHGLDFQAMEHSSNQWPMDSGDTSDNMWNLEDIWFLQQQLNNL
Prunus avium	eudicotyledons	42229	Pav_sc0002433.1_g080.1.mk_mrna	MGRSPSCDEQSGLKKGPWTTEEDEKLMDYIARHGHGSWRALPKLAGLNRCGKSCRLRWTNYLRPDIKRGKFSEDEERVIINLHSVVGNKWSKIATHLPGRTDNEIKNYWNTHLRKKLLHMGIDPNTHKPRTDLNHLLNLSQLLRAANVGQMNMSSWDNALSLRLQAGAAQLAKMQLLQHLCMQFVNSSSSAAAPPPPLPNIDMMSTFGYQNLNQFGGQANSLEGFEGHNTSNNNSNIPIFDNNMSSYYEDMLQTKNPFPALVSASPGTSCNTNTNQMENSMSGDPAADCFSTHSPTTIFEAWEKLMDDETSESYWKNILESIS
Prunus dulcis	eudicotyledons	3755	VVA21142	MDHVHDHVRAGYGSSAAPAEIHDQIPSEEEDVDLRKGPWTVEEDSVLFDYINIHGEGRWNSLARHAGLKRTGKSCRLRWLNYLRPSVRRGNITLQEQLLILQLHSRWGNRWSKIAEYLPGRTDNEIKNYWRTRVQKQAKQLKCDVNSKQFQDAMRYVWIPRLIERIQALPQSLPGQPSTESTGLTTASESQNWIDSNLMPETSGSTSSESSDQLQVCSIPDPTTTDQFMNYPSTNQYGSDNGSGCYEYGTNSDFLGFEQSNYWSSSGGDLSAENLWNEENIWFLQQQLSDDQWN
Prunus persica	eudicotyledons	3760	ONI14753	MDMADVHVHDHVRAGYGSSAAPAEIHDQIPSEEEDVDLRKGPWTVEEDSVLFDYINIHGEGRWNSLARHAGLKRTGKSCRLRWLNYLRPSVRRGNITLQEQLLILQLHSRWGNRWSKIAEYLPGRTDNEIKNYWRTRVQKQAKQLKCDVNSKQFQDAMRYVWIPRLIERIQALPQSLPGQSSTESTGLTTASESQNWIDSNLMPETSGSTSSESSDQLQVCSIPDPTTTDQFMNYPSTNQYGSDNGSGCYEYGTNSDFLGFEQSNYWSSSGGDISVENLWNEENIWFLQQQLSDDQWN
Quercus lobata	eudicotyledons	97700	QL12p018702_mrna	MDFHVRACGSAKLGVGEEDMDIRRGPWTAEEDTLLMNHITLHGEGRWNSVARCAGLKRTGKSCRLRWLNYLRPDVRRGNITLKEQLLILELHSQWGNRWSKIAQYLPGRTDNEIKNYWRTRVQKQAKQLKCDVNSKQFRDAMRYVWIPRLMERIRATSESHSDQPTMEYSTTTDCGGVTLDPGQVHASGSDPIDPYFMPAVSSGTPSDSSEAQISDLTECYDFSGSNYPNESTNGSGFCPQGVDIQQAFEHGFGGGDTLDSLWNEENLSFLQQQLCDEI
Quercus suber	eudicotyledons	58331	cds-POF04749.1	MDFHVRACGSAKLVVGEEDMDIRRGPWTAEEDTLLMNHITLHGEGRWNSVARCAGLKRTGKSCRLRWLNYLRPDVRRGNITLKEQLLILELHSQWGNRWSKIAQYLPGRTDNEIKNYWRTRVQKQAKQLKCDVNSKQFRDAMRYVWIPRLMERIRATSESHLDQPTMEYSTTTDCGRVTLDPSQVHASGSDPIDPYFVPAVSGTPSDSSEAQISDLTECYDFSGSNYPNESTNGSGFCPQGVDIQQAFEHGFGGGDTLDSLWNEENLSFLQQQLCDEI
Rosa chinensis	eudicotyledons	74649	PRQ45135	MDVDQYLLRGYTSSVTHELPSCDPEDDLRKGPWTVEEDSILMEYINTHGEGRWNSLAGNSGLKRSGKSCRLRWLNYLRPNVRRGNITLQEQLLILQLHSRWGNRWSKIAEYLPGRTDNEIKNYWRTRVQKQAKQLNCDVNSKQFQDAMRYVWIPRLMERIRASSDSTVLSGQPTETATSTAFTPPDDYCLTDHSNTAAAGSSHYWIDPNYLPEASATSSGSTELQDWLNIPEPTSTELSELNCYPMNGQYYSSTNGSGCYQDGSEIQGSDHIESSNSWSTPGGDLVENLWNEENIWFLQQQLNSD
Sesamum indicum	eudicotyledons	4182	SIN_1016155.t	MEQGDGSRVGNVDVQSEEENNNMDLRRGPWTVEEDFTLINYIAHHGEGRWNSLARSAGLKRTGKSCRLRWLNYLRPDVRRGNITLEEQLLILELHSRWGNRWSKIAQHLPGRTDNEIKNYWRTRVQKHAKQLKCDVNSKQFKDTMRYLWMPRLVERIQAAAAASSTTATTTYHINNQNSSNLNMGQNQILLPHPNNIGGVHTYTPENSSAAASSESFGTPVSELTECYNNYPAVHNSNNQGNNQDYYPANQLSYGDQSLTSPTAGYNFNQGLDFMEQNSEWMEGGDGSDNLWNVDDMWFLQQQFNISNV
Solanum lycopersicum	eudicotyledons	4081	Solyc01g057910.3.1	MDHQHVKVNLSRGDANNKNEDDMDLRRGPWTVEEDLTLMNYIAHHGEGRWNTLARCAGLKRTGKSCRLRWLNYLRPDVRRGNITLEEQLLILELHSRWGNRWSKIAQHLPGRTDNEIKNYWRTRVQKHAKQLKCDVNSKQFKDTMRYLWMPRLVERIQAAAGAGASTSSEVINPQNIVQIDHNTCVTNSSTATASSDNSFGTPVSDLTDCCYNYPQQQQDCFQFVGESLISPTGYFHHALEFQGAAASAIDHQQNTTQWMDGANFSDNLWNIEDMWFLQQQLNNNVV
Solanum tuberosum	eudicotyledons	4113	PGSC0003DMT400022599	MDHQHVKAGLSRVDANKNEDDMDLRRGPWTVEEDFTLMNYIAHHGEGRWNSLARCAGNSFYTYVFYLCDIFL
Solanum tuberosum	eudicotyledons	4113	PGSC0003DMT400022600	MDHQHVKAGLSRVDANKNEDDMDLRRGPWTVEEDFTLMNYIAHHGEGRWNSLARCAGLKRTGKSCRLRWLNYLRPDVRRGNITLEEQLLILELHSRWGNRWSKIAQHLPGRTDNEIKNYWRTRVQKHAKQLKCDVNSKQFKDTMRYLWMPRLVERIQAAAAGASTSKVIDPQTINPNMVQIDHNNNNTNSSTATASSENSFVSDLTDCCYNYPQQQQDYFQVNQSISSQLIGESLISPTGYFHHALEFQGAAAADMDHQQNTTQWMDGANFSDNLWNIEDMWFLQQQLNNNNNNNVV
Solanum tuberosum RH89-039-16	eudicotyledons	4113	RHC01H1G1638.2.1	MDHQHVKAGLNCVDANKNEDDMDLRRGPWTVEEDFTLMNYIAHHGEGRWNSLARCAGLKRTGKSCRLRWLNYLRPDVRRGNITLEEQLLILELHSRWGNRWSKIAQHLPGRTDNEIKNYWRTRVQKHAKQLKCDVNSKQFKDTMRYLWMPRLVERIQAAAGASTSKVIDPQTINPSMVQIDHNNNNTNSSTATASSENSFVSDLTDCCYNYPQQQQDYFQVNQSISSQLIGESLISPTGYFHHALEFQGAAAADMDHQQNTTQWMDGANFSDNLWNIEDMWFLQQQLNNNNNNVV
Theobroma cacao Matina 1-6	eudicotyledons	3641	EOX95365	MDVYDRGLIFETPQSEEEMDVRKGPWTEEEDSMLKAYVNIHGEGRWNSAARLSGLKRTGKSCRLRWLNYLRPEVRRGNISLEEQLLILELHSRWGNRWSKIAQHLPGRTDNEIKNYWRTRVQKQAKQLKCEVNSKQFRDAMRYVWIPRLIERIRATSESPSGQPSSSSTTTYMNSSSNITTSQITYANTTGSVQVDPSLLPEVSGTSSDSLDTQVSSVSDLTDCYNPQSASNNPNNLQKGSGLYPENLAGTWRRDGGIDFQATEEQSNGWLGGGDSMESVWNEENIWFLQQQLHDEV
Theobroma cacao Belizian Criollo B97-61/B2	eudicotyledons	3641	Tc01v2_p026630.1	MDVYDRGLISETPQSEEEMDVRKGPWTEEEDSMLKAYVNIHGEGRWNSAARLSGLKRTGKSCRLRWLNYLRPEVRRGNISLEEQLLILELHSRWGNRWSKIAQHLPGRTDNEIKNYWRTRVQKQAKQLKCEVNSKQFRDAMRYVWIPRLIERIRATSESPSGQPSSSSTTTYMNSSSNITTSQITYANTTGSVQVDPSLLPEVSGTSSDSLDTQVSSVSDLTDCYNPQSASNNPNNLQKGSGLYPENLAGTWRRDGGIDFQATEEQSNGWLGGGDSMESVWNEENIWFLQQQLHDEV
Trifolium pratense	eudicotyledons	57577	Tp57577_TGAC_v2_mRNA13057	MDVKGRGNKNNLMMSSSDQEDEMDLRRGPWTMDEDLTLMNYIATHGEGRWNTLANSAGLKRTGKSCRLRWLNYLRPDVRRGNITLEEQLLILELHTRWGNRWSKIAQYLPGRTDNEIKNYWRTRVQKLAKQLKCDVNSKQFKDTMRYLWMPRLVERIQAAAVATTTTTTVATNAIYNYTNNINHSAKIMGSTPTITNNEFVSSQPHMTQSYTLERSNTTASSDSFENKVSTISDLGDNNHNYYASFGNNDNPNPNLDYYQPSHQSSGLFYPEFDFQSMEPNTPWMQNGDSSDIFWNSENMLFLQQQLMNDTM
Vicia faba	eudicotyledons	3906	cds_Vfaba.Hedin2.R1.3g097240.1	MDNTNYQTSIPVTRSLSDCGSLATNVSEEDNMVVKKGPWIEEEDAVLMNYVAVHGEGHWNSVARCSGLKRTGKSCRLRWLNYLRPNVRRGNITLHEQLLILDLHSRWGNRWSKIAEQLPGRTDNEIKNYWRTRVVKQARQLKCDVNSKLFRDTLRFEWIPRLVERIQSTRTTADTNLCDQRQATNCNNAKAHSETCGTKANLPPMLMSEVSSYSSGVDVFAESNLSYNVMESTWQEWNCLDTNIQEFEPDNDFGGSELWTEENIWFLQQQLADDL
Vigna angularis	eudicotyledons	3914	KOM35349	MQHGENEMLGLRKGPWTVDEDTILVNYITTHGEGHWNSVARCAGLRRSGKSCRLRWLNYLRPDVRRGNITLQEQILILDLHSRWGNRWSKIAQHLPGRTDNEIKNYWRTRVIKQAKQLRCDVNSKEFRDTLRYVWMPRLLERLQPTSEILQPQMKLDPGPTEIQGFHGLDSVTEWSKGSHPAGSYSYSDSSSVELQVHSNSDHSDCSGSGLDPWGSLNMQMWEEGNGGGESLESLWNELEIKYSSLP
Vigna radiata	eudicotyledons	3916	Vradi07g24360.1	FSLFHRFPFLPHFAKPRPSVFIRTSPFFISLVTTIHSNTTQLPFLSFSQSPMDEKGRRTSNTLLTDDEIDLRRGPWTVDEDLTLINYIATHGEGRWNTLALSAGLKRTGKSCRLRWLNYLRPDVRRGNITLEEQLLILELHSRWGNRWSKIAQYLPGRTDNEIKNYWRTRVQKHAKQLKCDVNSKQFKDAMRYLWMPRLVERIQAAATASVTTNNAYTSENNIKNNQIEVHNLKDKMGLIEPSLINNDFVGSYVMQQSHTPENSSTALSSSDSFGTQVSTKSDLTDYYSVPVSSNNNNATPADYYQPSQMSYSNCFPQGLDFQSLDPWNLQNGDSSDNFWNVASEGIIDGEW
Vigna unguiculata	eudicotyledons	3917	Vigun03g410300.1.v1.2	MDEKGRTTSLLSEDEMELRRGPWTVDEDLTLINYIATHGEGRWNTLALSAGLKRTGKSCRLRWLNYLRPDVRRGNITLEEQLLILELHSRWGNRWSKIAQYLPGRTDNEIKNYWRTRVQKHAKQLKCDVNSKQFKDAMRYLWMPRLVERIQAAATATATASVTTNDAYTSENNLKNNHMEVHNNLKEKMGFIEPSPPMNNDFVASYVMQSHTPDNSSTALSSSDSFGTQVSTKSDLTDYYSVPVSSNNNNTATPADYYQPSQINCITGTPGFFPPGLDFQSLDPWNLQNGDSSDNFWNVENMFFLEQHLMNDNM
Vitis vinifera	eudicotyledons	29760	Vitvi07g00455_P001	MVVSERGCDSEEEMNMDLRKGPWTAEEDTLLNNYITIHGEGRWNSLARCAGLKRTGKSCRLRWLNYLRPNVKRGNITLQEQLLILELHSRYGNRWSKIAQHLPGRTDNEIKNYWRTRVQKQAKQLKCDVNSKQFRDTMRYVWMPRLVERIKAAGGDSTPTAPATYGHHMSSQILDMPRNGEFGLGYSDPGLRPEFSGGPSEGSETQVSPVSDMTDYYDFSGGHCSDSQQNGVISYPEQADTSSGCLEFEGLEQSNGWSLGGGDSLENLLNDEDIWFLKQQFFDDF

## Sheet: S4
MYB2 Motif models from SELEX library
	No.1
	Motif name: Ma
	Alternate name: AT2G47190
	Alphabet: DNA
	Type: PWM
	Strands: +-
	Total IC: 7.38
	Pseudocount: 1
	Consensus: NNRTTAGGYN
	Extra info: [Gene_ID] AT2G47190
	N N R T T A G G Y N
	A 0.57 0.73 0.43 -3.82 -2.89 1.22 -3.39 -2.63 -2.95 0.88
	C -0.77 -1.23 -3.20 -4.12 -2.85 -0.58 -3.90 -3.34 0.34 -0.50
	G -0.24 -0.53 0.93 -1.09 -3.93 -2.44 1.90 1.74 -3.16 -0.15
	T 0.11 0.28 -0.65 1.77 1.87 -0.30 -3.36 -1.35 1.32 -0.85
	No.2
	Motif name: Mb
	Alternate name: AT2G47190
	Alphabet: DNA
	Type: PWM
	Strands: +-
	Total IC: 8.14
	Pseudocount: 1
	Consensus: NARTTAGGYA
	Extra info: [Gene_ID] AT2G47190
	N A R T T A G G Y A
	A 0.86 1.33 0.74 -3.54 -3.17 1.44 -4.23 -2.82 -3.25 1.05
	C -1.28 -1.74 -2.00 -4.71 -2.02 -0.55 -4.58 -3.72 0.38 -0.59
	G 0.00 -0.96 0.58 -0.41 -5.01 -2.74 1.95 1.78 -3.98 -0.35
	T -0.38 -0.57 -0.77 1.64 1.85 -1.14 -4.56 -1.49 1.34 -1.06
	No.3
	Motif name: DR0
	Alternate name: AT2G47190
	Alphabet: DNA
	Type: PWM
	Strands: +-
	Total IC: 4.09
	Pseudocount: 1
	Consensus: NRMCNAAYWNNNAMNN
	Extra info: [Gene_ID] AT2G47190
	N R M C N A A Y W N N N A M N N
	A -0.21 1.14 0.55 -0.51 0.20 1.17 1.30 -1.07 1.11 -0.43 -0.38 -0.26 1.09 0.71 -0.50 0.20
	C 0.00 -2.06 0.86 1.10 -1.11 -0.70 -0.54 0.85 -1.57 0.75 0.81 -0.80 -1.07 0.60 0.81 -0.16
	G -0.48 0.38 -1.63 -1.45 -0.50 -1.25 -1.51 -1.98 -1.15 -1.45 -0.68 -0.29 -0.62 -1.32 -1.57 -0.93
	T 0.51 -1.98 -1.35 -0.35 0.75 -0.50 -0.98 0.56 0.08 0.28 -0.23 0.82 -0.44 -1.15 0.26 0.51
	No.4
	Motif name: DR1
	Alternate name: AT2G47190
	Alphabet: DNA
	Type: PWM
	Strands: +-
	Total IC: 2.98
	Pseudocount: 1
	Consensus: NRMNNANYNNNNNNNNN
	Extra info: [Gene_ID] AT2G47190
	N R M N N A N Y N N N N N N N N N
	A -0.31 1.16 0.37 -0.07 0.33 1.18 0.99 -0.66 -0.12 0.99 -0.02 -0.22 0.09 0.91 0.78 -0.05 0.00
	C 0.10 -1.37 0.80 0.87 -1.11 -1.02 -0.15 0.91 -0.50 -1.33 0.49 0.58 -0.50 -0.61 0.11 0.68 -0.08
	G -0.28 0.24 -0.92 -0.54 -0.08 -0.95 -1.22 -1.73 -1.37 -0.45 -0.90 -0.59 -0.17 -0.68 -0.98 -1.37 -0.66
	T 0.37 -2.28 -1.18 -0.92 0.42 -0.48 -0.54 0.25 0.99 -0.18 0.10 -0.04 0.42 -0.26 -0.52 0.06 0.51
	No.5
	Motif name: DR2
	Alternate name: AT2G47190
	Alphabet: DNA
	Type: PWM
	Strands: +-
	Total IC: 9.9
	Pseudocount: 1
	Consensus: NRCCNAAYNTACCTAAYN
	Extra info: [Gene_ID] AT2G47190
	N R C C N A A Y N T A C C T A A Y N
	A -0.76 1.23 -0.79 -0.73 0.04 1.70 1.57 -0.69 0.24 -0.56 1.37 -0.93 -1.43 -0.42 1.65 1.58 -0.78 0.18
	C -0.02 -2.29 1.52 1.47 -1.37 -2.42 -0.66 1.08 -0.32 -0.76 -2.88 1.50 1.58 -1.52 -2.43 -0.84 1.14 -0.56
	G -0.22 0.36 -1.92 -1.52 -0.30 -1.61 -2.68 -3.25 -1.63 -1.20 -0.04 -1.79 -1.84 -0.40 -1.34 -2.45 -2.83 -1.39
	T 0.65 -2.62 -1.81 -1.87 0.82 -2.12 -1.99 0.21 0.76 1.20 -1.67 -1.49 -1.48 1.10 -1.84 -1.86 0.10 0.86
	No.6
	Motif name: DR3
	Alternate name: AT2G47190
	Alphabet: DNA
	Type: PWM
	Strands: +-
	Total IC: 14.99
	Pseudocount: 1
	Consensus: NRCCTAAYTHTRCCTAAYW
	Extra info: [Gene_ID] AT2G47190
	N R C C T A A Y T H T R C C T A A Y W
	A -0.83 1.35 -2.04 -2.10 -0.38 1.88 1.77 -0.70 -0.25 0.06 -0.79 1.24 -1.75 -2.80 -0.45 1.86 1.75 -1.06 0.27
	C -0.17 -3.87 1.77 1.81 -2.01 -4.38 -1.28 0.75 -0.52 0.20 -0.32 -3.44 1.77 1.87 -2.15 -3.63 -1.10 1.23 -0.50
	G -0.33 0.37 -2.57 -2.78 -0.69 -2.41 -3.93 -4.11 -2.77 -1.21 -0.76 0.51 -2.69 -3.44 -0.58 -2.61 -3.91 -3.65 -1.78
	T 0.81 -3.54 -2.42 -3.25 1.24 -3.44 -3.19 0.71 1.21 0.46 1.02 -2.90 -2.80 -3.20 1.25 -3.06 -3.36 0.12 0.84
	No.7
	Motif name: DR4
	Alternate name: AT2G47190
	Alphabet: DNA
	Type: PWM
	Strands: +-
	Total IC: 15.18
	Pseudocount: 1
	Consensus: NRCCTAAYWNHNRCCTAAYW
	Extra info: [Gene_ID] AT2G47190
	N R C C T A A Y W N H N R C C T A A Y W
	A -0.89 1.34 -2.10 -2.99 -0.42 1.89 1.78 -0.73 0.16 -0.18 0.03 -0.84 1.38 -1.71 -2.35 -0.33 1.87 1.75 -1.04 0.33
	C -0.11 -4.10 1.75 1.88 -1.89 -4.44 -1.31 0.96 -0.82 -0.04 0.15 -0.09 -3.65 1.76 1.83 -2.30 -3.83 -1.16 1.22 -0.53
	G -0.31 0.39 -1.97 -3.22 -0.66 -2.60 -4.29 -4.25 -2.44 -1.47 -0.75 -0.56 0.28 -2.80 -3.01 -0.54 -2.50 -3.62 -3.65 -1.77
	T 0.79 -3.36 -2.88 -3.64 1.23 -3.47 -3.32 0.49 1.09 0.83 0.35 0.87 -3.29 -2.55 -3.12 1.21 -3.23 -3.16 0.15 0.82
	No.8
	Motif name: DR5
	Alternate name: AT2G47190
	Alphabet: DNA
	Type: PWM
	Strands: +-
	Total IC: 12.16
	Pseudocount: 1
	Consensus: NRCCTAAYWNNNNACCTAAYN
	Extra info: [Gene_ID] AT2G47190
	N R C C T A A Y W N N N N A C C T A A Y N
	A -0.86 1.28 -1.58 -2.10 -0.29 1.80 1.71 -0.86 0.41 0.17 -0.16 -0.05 -0.58 1.44 -1.01 -1.21 -0.27 1.70 1.62 -0.84 0.26
	C -0.07 -3.21 1.61 1.77 -1.60 -3.12 -1.21 1.06 -1.07 -0.59 0.04 0.12 -0.10 -2.85 1.55 1.60 -1.77 -2.40 -1.01 1.19 -0.49
	G -0.30 0.43 -1.34 -2.77 -0.71 -2.17 -2.95 -3.60 -2.64 -1.51 -0.99 -0.26 -0.27 -0.03 -1.84 -1.80 -0.44 -1.88 -2.24 -3.39 -1.62
	T 0.75 -3.21 -2.15 -2.33 1.16 -2.45 -2.63 0.36 1.02 0.89 0.66 0.16 0.65 -2.61 -1.77 -1.99 1.10 -1.80 -2.17 0.09 0.82
	No.9
	Motif name: DR6
	Alternate name: AT2G47190
	Alphabet: DNA
	Type: PWM
	Strands: +-
	Total IC: 4.55
	Pseudocount: 1
	Consensus: NRCCNAANNNNNNNRNNNAANN
	Extra info: [Gene_ID] AT2G47190
	N R C C N A A N N N N N N N R N N N A A N N
	A -0.28 1.24 -0.48 -0.50 -0.05 1.46 1.29 -0.02 0.01 -0.06 0.24 -0.48 -0.31 -0.35 1.02 0.40 0.02 0.30 1.11 1.04 -0.18 0.16
	C -0.25 -1.82 1.12 1.25 -0.80 -1.36 -0.25 0.60 -0.85 0.02 -0.20 -0.26 -0.12 -0.06 -0.93 0.68 0.76 -0.54 -0.96 -0.31 0.68 -0.31
	G -0.40 0.09 -0.69 -1.26 -0.40 -1.07 -1.87 -1.40 -0.99 -1.10 -0.48 0.60 0.54 -0.18 0.14 -0.88 -0.67 -0.37 -0.78 -0.91 -1.33 -1.01
	T 0.66 -1.82 -1.01 -1.01 0.77 -1.36 -1.19 0.16 0.95 0.64 0.30 -0.10 -0.28 0.46 -1.51 -0.88 -0.60 0.39 -0.42 -0.73 0.16 0.67
	No.10
	Motif name: IR-1
	Alternate name: AT2G47190
	Alphabet: DNA
	Type: PWM
	Strands: +-
	Total IC: 13.78
	Pseudocount: 1
	Consensus: TRCCTAANTTAGGYA
	Extra info: [Gene_ID] AT2G47190
	T R C C T A A N T T A G G Y A
	A -1.61 1.45 -1.76 -1.85 -1.09 1.83 1.88 0.51 -3.07 -2.82 1.46 -2.34 -2.18 -3.55 1.21
	C -0.50 -4.02 1.69 1.74 -2.38 -3.91 -2.70 -0.70 -3.98 -1.96 -0.75 -2.56 -1.94 0.25 -0.66
	G -0.67 0.18 -1.94 -2.30 -0.74 -2.03 -3.87 -0.79 -2.99 -3.89 -2.58 1.74 1.70 -3.89 -0.52
	T 1.22 -3.66 -2.26 -2.49 1.45 -2.96 -3.50 0.47 1.88 1.82 -1.01 -1.76 -1.84 1.41 -1.48
	No.11
	Motif name: IR0
	Alternate name: AT2G47190
	Alphabet: DNA
	Type: PWM
	Strands: +-
	Total IC: 8.01
	Pseudocount: 1
	Consensus: NRCCTAAHNTTNGGYN
	Extra info: [Gene_ID] AT2G47190
	N R C C T A A H N T T N G G Y N
	A -0.59 1.22 -0.73 -1.31 -0.17 1.62 1.62 0.18 0.77 -1.55 -1.57 0.96 -1.19 -1.20 -1.79 0.77
	C 0.01 -2.22 1.28 1.54 -1.42 -2.84 -1.10 0.18 -2.45 -2.33 -1.10 -0.36 -1.62 -1.36 0.37 -0.53
	G -0.58 0.24 -1.21 -1.75 -0.44 -1.07 -2.36 -2.45 -0.03 -1.12 -2.62 -1.54 1.49 1.34 -2.84 -0.14
	T 0.73 -1.87 -0.90 -1.32 1.00 -1.69 -1.89 0.63 0.18 1.59 1.60 -0.11 -1.25 -0.63 1.19 -0.53
	No.12
	Motif name: IR1
	Alternate name: AT2G47190
	Alphabet: DNA
	Type: PWM
	Strands: +-
	Total IC: 4.06
	Pseudocount: 1
	Consensus: NRNNNAAHWNTTNNNYN
	Extra info: [Gene_ID] AT2G47190
	N R N N N A A H W N T T N N N Y N
	A -0.62 1.16 -0.26 -0.31 0.07 1.17 1.20 0.12 0.62 0.53 -0.95 -0.54 0.65 -0.65 -0.31 -1.64 0.62
	C -0.15 -1.90 0.86 0.87 -0.74 -1.47 -0.48 0.52 -1.02 -2.05 -1.37 -0.95 -0.31 -0.84 -0.78 0.33 -0.81
	G -0.28 0.14 -0.71 -0.81 -0.38 -0.51 -1.47 -1.83 -1.90 0.62 -0.74 -1.23 -0.56 0.93 0.84 -1.42 0.12
	T 0.70 -1.32 -0.43 -0.33 0.67 -0.54 -0.68 0.27 0.77 -0.35 1.32 1.24 -0.09 -0.15 -0.28 1.04 -0.31
	No.13
	Motif name: ER0a
	Alternate name: AT2G47190
	Alphabet: DNA
	Type: PWM
	Strands: +-
	Total IC: 13.05
	Pseudocount: 1
	Consensus: NGKTNGGTGCCNRMYT
	Extra info: [Gene_ID] AT2G47190
	N G K T N G G T G C C N R M Y T
	A 0.88 -0.25 -4.44 -4.54 0.31 -4.60 -4.68 -3.38 -0.16 -2.35 -2.77 0.21 1.38 1.15 -0.56 -0.34
	C -2.01 -3.07 -4.97 -2.10 -1.03 -4.97 -4.90 -0.83 -1.52 1.75 1.78 -0.44 -3.56 0.22 0.69 -0.74
	G -0.36 1.44 0.19 -5.17 -0.78 1.96 1.89 -2.80 1.43 -2.31 -2.92 -0.18 0.21 -3.47 -2.84 -1.57
	T 0.19 -1.60 1.47 1.89 0.75 -4.49 -2.19 1.68 -3.93 -2.10 -1.77 0.29 -2.58 -0.91 0.65 1.19
	No.14
	Motif name: ER0b
	Alternate name: AT2G47190
	Alphabet: DNA
	Type: PWM
	Strands: +-
	Total IC: 8.01
	Pseudocount: 1
	Consensus: ARKYRGTSMCCNAAYW
	Extra info: [Gene_ID] AT2G47190
	A R K Y R G T S M C C N A A Y W
	A 1.10 0.07 -2.92 -1.10 0.43 -3.14 -2.04 -1.70 0.77 -0.50 -1.39 0.11 1.59 1.44 -0.84 0.01
	C -2.34 -2.73 -2.82 0.41 -2.21 -2.41 -1.98 0.30 0.44 1.35 1.49 -0.30 -3.39 -0.60 0.92 -0.70
	G -0.15 1.06 0.58 -2.56 0.77 1.79 -0.12 1.13 -0.50 -1.02 -1.46 -0.32 -0.62 -2.41 -2.56 -1.39
	T -0.41 -0.48 1.16 1.02 -0.44 -2.04 1.37 -1.83 -2.15 -1.98 -1.16 0.39 -2.09 -1.19 0.46 1.00
	No.15
	Motif name: ER0c
	Alternate name: AT2G47190
	Alphabet: DNA
	Type: PWM
	Strands: +-
	Total IC: 13.05
	Pseudocount: 1
	Consensus: ARKYNGGCACCNAMCN
	Extra info: [Gene_ID] AT2G47190
	A R K Y N G G C A C C N A M C N
	A 1.19 0.65 -0.91 -2.58 0.29 -1.77 -2.10 -3.93 1.68 -2.19 -4.49 0.75 1.89 1.47 -1.60 0.19
	C -1.57 -2.84 -3.47 0.21 -0.18 -2.92 -2.31 1.43 -2.80 1.89 1.96 -0.78 -5.17 0.19 1.44 -0.36
	G -0.74 0.69 0.22 -3.56 -0.44 1.78 1.75 -1.52 -0.83 -4.90 -4.97 -1.03 -2.10 -4.97 -3.07 -2.01
	T -0.34 -0.56 1.15 1.38 0.21 -2.77 -2.35 -0.16 -3.38 -4.68 -4.60 0.31 -4.54 -4.44 -0.25 0.88
	No.16
	Motif name: ER0d
	Alternate name: AT2G47190
	Alphabet: DNA
	Type: PWM
	Strands: +-
	Total IC: 10.55
	Pseudocount: 1
	Consensus: WWTYNGGYACCNAMYT
	Extra info: [Gene_ID] AT2G47190
	W W T Y N G G Y A C C N A M Y T
	A 0.99 0.32 -1.25 -2.48 -0.27 -2.40 -1.71 -3.59 1.48 -2.13 -2.17 0.53 1.53 1.24 -0.58 -0.15
	C -2.33 -2.73 -2.93 1.38 -0.49 -3.10 -2.48 1.31 -1.96 1.71 1.75 -0.18 -3.59 0.33 0.89 -0.51
	G -1.34 -0.25 -1.05 -3.51 -0.03 1.82 1.70 -2.26 -0.38 -2.02 -2.20 -0.85 -0.24 -4.34 -3.16 -1.96
	T 0.50 0.82 1.57 0.17 0.57 -2.64 -1.96 0.30 -2.37 -1.94 -2.30 0.16 -2.56 -1.60 0.45 1.10
	No.17
	Motif name: ER1a
	Alternate name: AT2G47190
	Alphabet: DNA
	Type: PWM
	Strands: +-
	Total IC: 10.9
	Pseudocount: 1
	Consensus: ARTTNGGTCACCRAHTNNNN
	Extra info: [Gene_ID] AT2G47190
	A R T T N G G T C A C C R A H T N N N N
	A 1.03 0.35 -2.13 -3.05 -0.22 -2.94 -2.13 -3.17 -1.75 1.60 -2.64 -1.37 0.31 1.06 0.48 -0.75 -0.30 -0.12 -0.06 -0.32
	C -1.65 -3.31 -2.94 -0.45 -0.75 -2.83 -2.07 -0.19 1.67 -0.93 1.83 1.15 -2.56 -0.45 0.04 -1.13 -0.45 -0.19 -0.05 0.27
	G -0.57 0.93 -0.12 -3.62 -0.08 1.85 1.59 -1.90 -1.53 -2.26 -3.05 -1.01 1.21 -2.26 -3.31 -1.79 -0.85 -0.15 -0.08 0.04
	T -0.05 -0.47 1.44 1.62 0.68 -3.05 -0.93 1.45 -2.48 -2.13 -2.56 -0.15 -1.85 -0.05 0.57 1.41 0.93 0.38 0.17 -0.05
	No.18
	Motif name: ER1b
	Alternate name: AT2G47190
	Alphabet: DNA
	Type: PWM
	Strands: +-
	Total IC: 10.9
	Pseudocount: 1
	Consensus: NRTTAGGYNRCCTAAYN
	Extra info: [Gene_ID] AT2G47190
	N R T T A G G Y N R C C T A A Y N
	A 0.80 0.34 -2.19 -2.22 1.06 -1.96 -2.26 -3.79 0.08 0.41 -1.28 -1.81 -0.34 1.73 1.55 -1.07 0.05
	C -1.34 -2.92 -2.70 -1.96 -0.18 -1.96 -2.42 1.23 -0.05 -2.42 1.61 1.67 -1.84 -2.55 -0.64 1.13 -0.56
	G -0.50 1.11 -0.77 -2.26 -2.08 1.66 1.65 -2.55 -0.14 1.26 -1.78 -2.34 -0.20 -1.96 -2.86 -2.92 -1.36
	T 0.22 -1.17 1.60 1.73 -0.35 -1.63 -1.12 0.49 0.09 -3.59 -1.99 -1.53 1.04 -1.99 -1.73 0.26 0.92
	No.19
	Motif name: ER2
	Alternate name: AT2G47190
	Alphabet: DNA
	Type: PWM
	Strands: +-
	Total IC: 8.45
	Pseudocount: 1
	Consensus: NRTTAGGTNNACCTAAYN
	Extra info: [Gene_ID] AT2G47190
	N R T T A G G T N N A C C T A A Y N
	A 0.84 0.43 -1.34 -1.07 1.00 -1.27 -1.34 -2.45 0.83 -0.80 1.37 -0.85 -1.14 -0.02 1.54 1.44 -0.75 0.15
	C -1.17 -2.71 -1.92 -1.50 -0.40 -1.31 -1.82 -0.31 -0.35 0.08 -2.37 1.43 1.40 -2.04 -1.92 -0.61 1.06 -0.44
	G -0.61 0.89 -0.77 -2.16 -1.58 1.39 1.45 -2.80 -0.17 -0.52 -0.02 -1.58 -1.24 -0.54 -1.50 -2.04 -2.45 -1.34
	T 0.15 -0.63 1.46 1.56 -0.14 -0.85 -0.77 1.52 -0.88 0.74 -2.10 -1.24 -1.07 1.06 -1.07 -1.38 0.19 0.82
	No.20
	Motif name: ER3
	Alternate name: AT2G47190
	Alphabet: DNA
	Type: PWM
	Strands: +-
	Total IC: 5
	Pseudocount: 1
	Consensus: NRKTNGNTNNNANCNAANN
	Extra info: [Gene_ID] AT2G47190
	N R K T N G N T N N N A N C N A A N N
	A 0.78 0.26 -1.12 -0.76 0.90 -0.61 -0.82 -1.80 0.80 0.06 -0.10 1.35 0.18 -0.48 -0.24 1.21 1.12 -0.43 -0.17
	C -1.51 -1.70 -1.70 -0.76 -0.39 -0.87 -1.06 -0.48 -0.35 -0.24 -0.20 -1.92 0.90 1.06 -0.99 -2.04 -0.13 0.60 -0.24
	G -0.31 0.88 0.06 -1.06 -1.06 1.03 0.90 -2.17 -0.17 -0.20 -0.71 -0.39 -1.42 -0.93 -0.43 -0.82 -1.34 -1.42 -1.19
	T 0.18 -0.61 1.13 1.23 -0.17 -0.39 0.12 1.47 -0.76 0.31 0.66 -1.26 -0.66 -0.57 0.93 -0.20 -0.93 0.45 0.87
	No.21
	Motif name: ER4
	Alternate name: AT2G47190
	Alphabet: DNA
	Type: PWM
	Strands: +-
	Total IC: 3.49
	Pseudocount: 1
	Consensus: NRKNNNNNNNNNNNNNNMYN
	Extra info: [Gene_ID] AT2G47190
	N R K N N N N N N N N N N N N N N M Y N
	A 0.88 0.06 -1.26 0.03 0.87 -0.13 0.09 -0.20 0.58 -0.31 0.20 -0.27 0.92 -0.03 -0.10 -0.13 0.90 0.23 -1.19 -0.13
	C -0.71 -1.80 -1.80 -0.71 -0.57 -0.35 -0.93 -0.10 -0.61 0.20 0.03 0.00 -1.26 0.41 0.60 -0.57 -0.82 1.17 1.20 -0.71
	G -0.35 1.14 1.12 -0.93 -0.43 0.54 0.50 -1.42 -0.13 0.06 -0.24 -0.57 -0.03 -0.87 -0.71 -0.52 -0.93 -2.04 -2.04 -0.76
	T -0.39 -1.12 0.18 0.88 -0.39 -0.24 0.00 0.87 -0.10 0.00 -0.03 0.58 -0.48 0.20 -0.10 0.78 0.06 -1.60 0.03 0.92
	No.22
	Motif name: ER5
	Alternate name: AT2G47190
	Alphabet: DNA
	Type: PWM
	Strands: +-
	Total IC: 3.31
	Pseudocount: 1
	Consensus: NNNNNNNTNNNNNANNNNNNN
	Extra info: [Gene_ID] AT2G47190
	N N N N N N N T N N N N N A N N N N N N N
	A 0.72 0.33 -0.48 0.20 0.68 0.15 -0.39 -1.19 0.20 -0.52 -0.82 -0.24 0.38 1.37 0.15 -0.20 0.12 1.00 0.81 -0.20 -0.17
	C -0.87 -1.12 -1.12 -0.99 -0.24 -0.76 -1.42 -0.03 -0.57 0.23 0.43 -0.20 -0.27 -1.42 0.92 0.62 -0.61 -0.66 0.06 0.81 -0.43
	G -0.48 0.47 0.12 -0.93 -0.66 0.60 0.88 -1.26 -0.13 -0.13 0.36 0.43 -0.93 -0.31 -1.34 -0.93 -0.57 -0.99 -0.87 -1.80 -0.76
	T 0.12 -0.17 0.80 0.87 -0.13 -0.35 0.03 1.12 0.33 0.28 -0.31 -0.10 0.43 -2.04 -0.71 0.09 0.66 -0.20 -0.61 0.12 0.83
	No.23
	Motif name: ER6
	Alternate name: AT2G47190
	Alphabet: DNA
	Type: PWM
	Strands: +-
	Total IC: 5.28
	Pseudocount: 1
	Consensus: NRTTNNNTNNNNNNRNNNAAYN
	Extra info: [Gene_ID] AT2G47190
	N R T T N N N T N N N N N N R N N N A A Y N
	A 0.84 0.54 -1.00 -1.00 0.72 -0.33 -0.48 -2.04 0.77 -0.10 0.41 -0.33 -0.16 -0.19 1.18 -0.29 -0.60 0.08 1.40 1.19 -0.52 0.08
	C -1.47 -2.30 -1.73 -0.94 -0.29 -1.12 -1.18 -0.13 -0.65 0.05 0.02 -0.13 -0.36 -0.44 -1.55 0.99 0.96 -1.39 -1.64 -0.36 0.69 -0.52
	G -0.48 0.76 -0.10 -1.00 -0.89 0.97 0.88 -2.17 -0.40 -0.36 -0.40 -0.33 -0.10 -0.48 0.08 -1.00 -0.94 -0.33 -1.12 -1.47 -2.17 -1.47
	T 0.18 -0.60 1.18 1.31 -0.01 -0.36 -0.01 1.39 -0.16 0.32 -0.16 0.58 0.48 0.74 -1.55 -0.52 -0.19 0.82 -0.79 -0.79 0.56 0.92
	No.24
	Motif name: ER7
	Alternate name: AT2G47190
	Alphabet: DNA
	Type: PWM
	Strands: +-
	Total IC: 17.7
	Pseudocount: 1
	Consensus: NRTTAGGYNNNNNNNRCCTAAYW
	Extra info: [Gene_ID] AT2G47190
	N R T T A G G Y N N N N N N N R C C T A A Y W
	A 0.94 0.37 -4.77 -4.17 1.36 -4.20 -3.37 -3.90 0.95 0.34 0.71 0.40 -0.27 0.04 -1.00 1.16 -2.52 -4.27 -0.56 1.93 1.81 -1.37 0.14
	C -1.63 -4.56 -5.55 -3.22 -0.77 -4.64 -3.36 0.73 -0.36 -0.57 -0.76 -0.61 -0.09 -0.03 -0.23 -5.02 1.86 1.95 -2.84 -5.33 -1.18 1.17 -0.63
	G -0.46 1.19 -1.15 -5.55 -2.59 1.95 1.86 -5.08 -0.28 0.09 -0.06 -0.54 -0.76 -0.45 -0.38 0.74 -3.43 -4.97 -0.78 -3.22 -5.63 -4.27 -1.69
	T 0.04 -1.37 1.80 1.93 -0.54 -4.86 -2.42 1.16 -1.10 0.00 -0.29 0.42 0.72 0.33 0.91 -3.87 -3.46 -4.30 1.38 -4.14 -4.68 0.38 0.96
	No.25
	Motif name: ER8
	Alternate name: AT2G47190
	Alphabet: DNA
	Type: PWM
	Strands: +-
	Total IC: 16.28
	Pseudocount: 1
	Consensus: NRTTAGGYNDNNNNHNRCCTAAYN
	Extra info: [Gene_ID] AT2G47190
	N R T T A G G Y N D N N N N H N R C C T A A Y N
	A 0.84 0.42 -4.29 -3.62 1.27 -5.14 -2.94 -3.48 0.71 0.22 0.66 0.48 0.28 -0.29 0.00 -0.73 1.28 -1.80 -5.11 -0.40 1.91 1.74 -0.79 0.19
	C -1.37 -3.73 -5.65 -2.46 -0.52 -5.03 -3.23 0.51 -0.16 -0.35 -0.64 -0.59 -0.48 -0.02 0.01 -0.12 -3.95 1.80 1.97 -2.48 -6.23 -0.77 1.04 -0.45
	G -0.40 1.05 -0.71 -6.37 -2.62 1.97 1.80 -4.49 -0.20 0.03 -0.04 -0.44 -0.54 -0.65 -0.32 -0.29 0.51 -3.10 -5.37 -0.54 -2.56 -5.49 -3.81 -1.42
	T 0.09 -0.94 1.73 1.90 -0.45 -5.05 -1.78 1.29 -0.75 0.04 -0.32 0.27 0.46 0.64 0.25 0.73 -3.51 -3.24 -5.11 1.25 -3.88 -4.19 0.36 0.81
	No.26
	Motif name: ER9
	Alternate name: AT2G47190
	Alphabet: DNA
	Type: PWM
	Strands: +-
	Total IC: 16.68
	Pseudocount: 1
	Consensus: NRTTAGGYNNNNNNNNNRCCTAAYN
	Extra info: [Gene_ID] AT2G47190
	N R T T A G G Y N N N N N N N N N R C C T A A Y N
	A 0.96 0.38 -4.29 -3.83 1.31 -4.32 -3.56 -3.42 0.81 0.16 0.59 0.48 0.43 0.16 -0.27 0.02 -0.87 1.36 -2.07 -4.09 -0.55 1.90 1.77 -1.13 0.06
	C -1.56 -3.97 -5.44 -2.62 -0.51 -4.04 -3.41 0.38 -0.30 -0.16 -0.48 -0.60 -0.61 -0.32 -0.03 -0.01 -0.20 -3.87 1.84 1.93 -2.84 -5.44 -1.00 1.15 -0.47
	G -0.57 1.16 -0.95 -5.03 -2.74 1.94 1.83 -4.04 -0.23 -0.04 -0.02 -0.25 -0.58 -0.55 -0.44 -0.23 -0.18 0.33 -3.53 -3.87 -0.47 -2.69 -5.31 -3.99 -1.59
	T 0.06 -1.30 1.77 1.90 -0.56 -4.04 -1.98 1.35 -0.77 0.02 -0.33 0.14 0.41 0.48 0.55 0.18 0.77 -3.30 -3.44 -4.09 1.30 -3.56 -4.04 0.34 0.93
	No.27
	Motif name: ER10
	Alternate name: AT2G47190
	Alphabet: DNA
	Type: PWM
	Strands: +-
	Total IC: 14.8
	Pseudocount: 1
	Consensus: NRTTAGGYNNNNNNNNNNRCCTAAYN
	Extra info: [Gene_ID] AT2G47190
	N R T T A G G Y N N N N N N N N N N R C C T A A Y N
	A 1.00 0.27 -3.36 -2.60 1.23 -2.63 -2.60 -3.72 0.82 0.14 0.47 0.59 0.61 0.42 0.04 -0.42 -0.04 -0.92 1.40 -1.50 -2.73 -0.32 1.83 1.73 -1.39 0.10
	C -1.54 -3.94 -3.36 -2.29 -0.41 -2.95 -2.91 0.41 -0.21 0.10 -0.14 -0.66 -1.09 -0.60 -0.51 -0.25 -0.12 -0.29 -3.72 1.73 1.81 -2.15 -3.42 -1.00 1.20 -0.44
	G -0.56 1.20 -1.05 -4.52 -1.96 1.82 1.73 -3.42 -0.25 -0.17 -0.10 -0.34 -0.78 -0.97 -0.66 -0.21 0.00 -0.24 0.24 -2.51 -2.73 -0.43 -2.22 -3.72 -3.87 -1.69
	T -0.02 -1.20 1.73 1.84 -0.64 -2.40 -1.37 1.32 -0.92 -0.09 -0.36 0.11 0.51 0.58 0.71 0.63 0.15 0.85 -3.36 -2.73 -2.43 1.16 -2.99 -3.26 0.33 0.91

## Sheet: S5
MYB57 motif models from SELEX library
	No.1
	Motif name: Ma
	Alternate name: AT3G01530
	Alphabet: DNA
	Type: PWM
	Strands: +-
	Total IC: 7.82
	Pseudocount: 1
	Consensus: NNRTTAGGYA
	Extra info: [Gene_ID] AT3G01530
	N N R T T A G G Y A
	A 0.55 0.91 0.46 -3.39 -3.10 1.39 -3.14 -2.49 -2.83 1.10
	C -0.57 -1.40 -2.90 -4.21 -3.27 -0.75 -3.83 -3.16 0.36 -0.74
	G -0.21 -0.52 1.03 -1.33 -3.87 -2.57 1.90 1.74 -3.94 -0.41
	T 0.00 0.07 -1.17 1.79 1.89 -0.72 -3.47 -1.40 1.33 -0.98
	No.2
	Motif name: Mb
	Alternate name: AT3G01530
	Alphabet: DNA
	Type: PWM
	Strands: +-
	Total IC: 1.51
	Pseudocount: 1
	Consensus: DGTTNNNN
	Extra info: [Gene_ID] AT3G01530
	D G T T N N N N
	A 0.40 -0.27 -0.81 -0.60 0.44 -0.54 -0.70 -0.91
	C -1.03 -1.58 -1.01 -0.75 -0.20 -0.71 -0.79 -0.09
	G 0.01 1.02 -0.49 -1.03 -0.58 0.75 0.75 -0.83
	T 0.25 -0.31 1.15 1.17 0.14 0.03 0.17 0.97
	No.3
	Motif name: Mc
	Alternate name: AT3G01530
	Alphabet: DNA
	Type: PWM
	Strands: +-
	Total IC: 1.53
	Pseudocount: 1
	Consensus: NNNNNNNNNN
	Extra info: [Gene_ID] AT3G01530
	N N N N N N N N N N
	A -0.31 0.65 -0.16 -0.64 -0.53 -0.28 0.01 0.26 -0.18 -0.26
	C -0.56 -0.74 0.82 0.93 -0.44 -1.12 -0.72 -0.85 -0.72 -0.50
	G -0.59 -0.31 -1.17 -0.71 0.63 0.95 -0.80 -1.03 -0.81 -0.42
	T 0.89 0.04 -0.17 -0.25 0.02 -0.34 0.86 0.81 0.95 0.77
	No.4
	Motif name: DR0
	Alternate name: AT3G01530
	Alphabet: DNA
	Type: PWM
	Strands: +-
	Total IC: 1.76
	Pseudocount: 1
	Consensus: NNNNNAYNNNNNNN
	Extra info: [Gene_ID] AT3G01530
	N N N N N A Y N N N N N N N
	A 0.95 0.13 -0.03 0.11 0.88 1.00 -0.58 0.90 -0.01 0.09 0.18 0.86 0.80 0.06
	C -0.82 0.73 0.71 -0.43 -0.43 -0.37 0.65 -0.77 0.54 0.46 -0.42 -0.58 -0.13 0.51
	G -0.11 -0.91 -0.67 -0.32 -0.64 -1.17 -1.72 -0.69 -0.84 -0.43 -0.25 -0.40 -0.75 -0.81
	T -0.81 -0.50 -0.41 0.47 -0.37 -0.36 0.54 -0.11 0.00 -0.29 0.36 -0.40 -0.41 -0.06
	No.5
	Motif name: DR1
	Alternate name: AT3G01530
	Alphabet: DNA
	Type: PWM
	Strands: +-
	Total IC: 3.61
	Pseudocount: 1
	Consensus: NCCNAAYTANNNAAN
	Extra info: [Gene_ID] AT3G01530
	N C C N A A Y T A N N N A A N
	A 0.97 -0.16 -0.36 -0.01 1.27 1.05 -0.44 -0.32 1.20 -0.15 -0.19 0.00 1.18 1.08 0.02
	C -0.83 1.06 1.03 -0.80 -1.07 -0.08 0.93 -0.75 -1.28 0.89 0.89 -0.60 -1.04 -0.25 0.60
	G -0.05 -1.08 -0.88 -0.31 -0.75 -1.31 -1.97 -1.41 -0.38 -0.96 -0.77 -0.26 -0.67 -1.07 -0.97
	T -0.97 -0.89 -0.67 0.70 -0.96 -0.80 0.15 1.16 -0.95 -0.46 -0.56 0.59 -0.70 -0.82 -0.06
	No.6
	Motif name: DR2
	Alternate name: AT3G01530
	Alphabet: DNA
	Type: PWM
	Strands: +-
	Total IC: 4.62
	Pseudocount: 1
	Consensus: NCCNAACNNRCCNAANN
	Extra info: [Gene_ID] AT3G01530
	N C C N A A C N N R C C N A A N N
	A 0.98 -0.20 -0.40 -0.02 1.35 1.21 -0.73 0.01 -0.45 1.18 -0.32 -0.41 0.05 1.33 1.22 -0.03 0.21
	C -0.85 1.09 1.13 -0.81 -1.31 -0.36 1.19 -0.02 -0.37 -1.70 1.08 1.12 -0.84 -1.09 -0.33 0.71 -0.10
	G -0.06 -1.07 -1.16 -0.43 -0.96 -1.32 -2.16 -1.12 -0.70 0.07 -1.09 -1.11 -0.39 -1.03 -1.48 -1.16 -0.77
	T -0.94 -0.91 -0.71 0.77 -0.91 -0.99 -0.16 0.63 0.91 -1.41 -0.70 -0.73 0.72 -0.91 -0.94 -0.09 0.40
	No.7
	Motif name: DR3
	Alternate name: AT3G01530
	Alphabet: DNA
	Type: PWM
	Strands: +-
	Total IC: 4.16
	Pseudocount: 1
	Consensus: NCCNAAYNHNRCCNAANN
	Extra info: [Gene_ID] AT3G01530
	N C C N A A Y N H N R C C N A A N N
	A 0.94 -0.16 -0.31 -0.02 1.26 1.22 -0.47 -0.11 0.02 -0.34 1.16 -0.27 -0.31 0.01 1.29 1.22 -0.06 0.23
	C -0.75 1.02 1.03 -0.75 -1.11 -0.40 1.02 0.24 0.20 -0.50 -1.52 1.02 1.03 -0.79 -1.12 -0.43 0.71 -0.14
	G -0.06 -1.02 -0.95 -0.30 -0.81 -1.36 -2.14 -1.40 -0.54 -0.37 0.16 -0.90 -0.97 -0.37 -1.01 -1.34 -1.13 -0.78
	T -0.94 -0.78 -0.67 0.68 -0.82 -0.92 0.03 0.60 0.19 0.79 -1.73 -0.72 -0.65 0.72 -0.75 -0.91 -0.07 0.42
	No.8
	Motif name: DR4
	Alternate name: AT3G01530
	Alphabet: DNA
	Type: PWM
	Strands: +-
	Total IC: 5.82
	Pseudocount: 1
	Consensus: NCCNAAYNNHNRCCNAANN
	Extra info: [Gene_ID] AT3G01530
	N C C N A A Y N N H N R C C N A A N N
	A 0.97 -0.37 -0.75 -0.10 1.44 1.35 -0.56 0.16 -0.11 0.10 -0.43 1.20 -0.34 -0.72 -0.08 1.47 1.34 -0.10 0.24
	C -0.88 1.24 1.29 -1.06 -1.35 -0.48 1.08 -0.22 0.15 0.12 -0.28 -2.15 1.19 1.28 -1.09 -1.47 -0.44 0.73 -0.12
	G -0.02 -1.31 -1.29 -0.35 -1.18 -1.59 -2.25 -1.33 -0.69 -0.57 -0.53 0.23 -1.12 -1.26 -0.43 -1.26 -1.76 -1.21 -0.83
	T -0.98 -1.10 -0.88 0.85 -1.14 -1.31 0.00 0.71 0.43 0.22 0.80 -1.74 -1.12 -0.86 0.88 -1.13 -1.22 -0.04 0.41
	No.9
	Motif name: DR5
	Alternate name: AT3G01530
	Alphabet: DNA
	Type: PWM
	Strands: +-
	Total IC: 5.47
	Pseudocount: 1
	Consensus: NCCNAACNNNHNRCCNAANN
	Extra info: [Gene_ID] AT3G01530
	N C C N A A C N N N H N R C C N A A N N
	A 0.98 -0.47 -0.64 -0.17 1.41 1.29 -0.47 0.24 0.31 -0.05 0.07 -0.51 1.26 -0.36 -0.64 -0.10 1.39 1.31 -0.12 0.21
	C -0.85 1.22 1.26 -0.76 -1.34 -0.40 1.07 -0.23 -0.05 0.07 0.19 -0.19 -2.10 1.17 1.24 -0.93 -1.42 -0.45 0.75 -0.11
	G -0.06 -1.26 -1.27 -0.43 -1.10 -1.55 -2.43 -1.13 -0.68 -0.36 -0.63 -0.57 0.18 -1.10 -1.13 -0.37 -1.09 -1.51 -1.23 -0.87
	T -0.95 -0.92 -0.86 0.83 -1.03 -1.16 -0.01 0.59 0.23 0.27 0.22 0.81 -2.07 -0.98 -0.89 0.82 -0.88 -1.18 -0.04 0.45
	No.10
	Motif name: DR6
	Alternate name: AT3G01530
	Alphabet: DNA
	Type: PWM
	Strands: +-
	Total IC: 5.07
	Pseudocount: 1
	Consensus: NCCNAACNNNHNNRCCNAANN
	Extra info: [Gene_ID] AT3G01530
	N C C N A A C N N N H N N R C C N A A N N
	A 0.97 -0.28 -0.50 -0.05 1.38 1.25 -0.45 0.16 0.25 0.16 0.01 0.23 -0.31 1.27 -0.30 -0.48 -0.10 1.37 1.24 -0.13 0.21
	C -0.88 1.16 1.20 -0.94 -1.27 -0.38 1.09 -0.15 -0.12 -0.01 0.16 0.24 -0.22 -2.10 1.13 1.16 -0.90 -1.27 -0.38 0.72 -0.13
	G -0.03 -1.15 -1.18 -0.38 -1.03 -1.43 -2.10 -1.32 -0.46 -0.45 -0.52 -0.61 -0.52 0.09 -1.11 -1.09 -0.36 -1.12 -1.43 -1.12 -0.83
	T -0.96 -1.04 -0.84 0.81 -1.01 -1.03 -0.14 0.66 0.22 0.21 0.23 -0.01 0.71 -1.74 -0.89 -0.80 0.81 -0.91 -0.99 -0.03 0.45
	No.11
	Motif name: DR7
	Alternate name: AT3G01530
	Alphabet: DNA
	Type: PWM
	Strands: +-
	Total IC: 4.73
	Pseudocount: 1
	Consensus: NCCNAACNNNNHHNRCCNAANN
	Extra info: [Gene_ID] AT3G01530
	N C C N A A C N N N N H H N R C C N A A N N
	A 0.98 -0.25 -0.33 -0.16 1.32 1.25 -0.56 0.20 0.30 0.38 0.27 0.13 0.20 -0.42 1.25 -0.20 -0.42 -0.08 1.33 1.23 -0.08 0.26
	C -0.81 1.10 1.09 -0.69 -1.29 -0.45 1.13 -0.03 -0.06 -0.27 -0.11 0.13 0.07 -0.31 -1.94 1.07 1.12 -0.88 -1.11 -0.34 0.72 -0.12
	G -0.11 -1.00 -1.01 -0.37 -0.88 -1.28 -2.04 -1.40 -0.40 -0.40 -0.31 -0.39 -0.47 -0.47 0.06 -1.03 -1.09 -0.39 -1.13 -1.37 -1.17 -0.81
	T -0.93 -0.97 -0.79 0.77 -0.85 -1.07 -0.18 0.57 0.07 0.14 0.08 0.07 0.11 0.79 -1.66 -0.91 -0.70 0.81 -0.80 -1.09 -0.05 0.40
	No.12
	Motif name: DR8
	Alternate name: AT3G01530
	Alphabet: DNA
	Type: PWM
	Strands: +-
	Total IC: 4.43
	Pseudocount: 1
	Consensus: NCCNAACNHNNNNHNRCCNAANN
	Extra info: [Gene_ID] AT3G01530
	N C C N A A C N H N N N N H N R C C N A A N N
	A 0.96 -0.21 -0.40 0.00 1.29 1.17 -0.39 0.10 0.18 0.30 0.35 0.20 0.03 0.23 -0.35 1.19 -0.20 -0.34 -0.10 1.31 1.21 -0.05 0.25
	C -0.79 1.08 1.07 -0.75 -1.01 -0.19 1.11 -0.16 0.00 -0.08 -0.12 -0.11 -0.01 0.13 -0.27 -1.93 1.02 1.06 -0.88 -1.21 -0.27 0.70 -0.09
	G -0.10 -1.10 -0.94 -0.45 -1.03 -1.45 -2.36 -0.92 -0.51 -0.34 -0.31 -0.11 -0.19 -0.50 -0.43 0.24 -0.99 -0.97 -0.30 -1.10 -1.62 -1.12 -0.80
	T -0.88 -0.84 -0.68 0.74 -0.79 -0.99 -0.18 0.59 0.22 0.05 0.00 0.00 0.15 0.03 0.72 -1.87 -0.73 -0.72 0.77 -0.68 -0.92 -0.08 0.38
	No.13
	Motif name: DR9
	Alternate name: AT3G01530
	Alphabet: DNA
	Type: PWM
	Strands: +-
	Total IC: 4.47
	Pseudocount: 1
	Consensus: NCCNAACNNNHNNNHNRCCNAANN
	Extra info: [Gene_ID] AT3G01530
	N C C N A A C N N N H N N N H N R C C N A A N N
	A 0.97 -0.23 -0.26 -0.05 1.29 1.19 -0.56 0.09 0.12 0.19 0.27 0.29 0.28 -0.03 0.10 -0.34 1.21 -0.19 -0.38 -0.03 1.29 1.19 -0.09 0.21
	C -0.81 1.08 1.09 -0.72 -1.12 -0.27 1.12 -0.01 -0.04 -0.12 0.06 0.05 -0.08 0.20 0.18 -0.22 -1.91 1.07 1.05 -0.74 -1.28 -0.27 0.73 -0.08
	G -0.08 -1.04 -1.22 -0.34 -0.94 -1.45 -1.97 -1.34 -0.41 -0.29 -0.43 -0.34 -0.18 -0.44 -0.41 -0.45 0.13 -1.02 -1.04 -0.54 -0.94 -1.40 -1.14 -0.74
	T -0.93 -0.86 -0.72 0.71 -0.82 -0.95 -0.17 0.63 0.25 0.16 0.02 -0.07 -0.07 0.19 0.06 0.70 -1.60 -0.90 -0.59 0.79 -0.71 -0.96 -0.08 0.37
	No.14
	Motif name: DR10
	Alternate name: AT3G01530
	Alphabet: DNA
	Type: PWM
	Strands: +-
	Total IC: 4.97
	Pseudocount: 1
	Consensus: NCCNAACNNNNNNNHHNRCCNAANN
	Extra info: [Gene_ID] AT3G01530
	N C C N A A C N N N N N N N H H N R C C N A A N N
	A 0.96 -0.27 -0.66 -0.09 1.35 1.26 -0.51 0.18 0.16 0.16 0.33 0.25 0.28 0.29 0.02 0.28 -0.33 1.22 -0.16 -0.47 -0.09 1.34 1.24 -0.10 0.26
	C -0.86 1.14 1.19 -0.80 -1.14 -0.30 1.08 -0.09 -0.01 -0.03 -0.04 0.05 0.00 0.01 0.16 0.12 -0.32 -1.79 1.09 1.13 -0.90 -1.17 -0.38 0.75 -0.14
	G -0.01 -1.11 -1.05 -0.43 -1.08 -1.56 -2.21 -1.40 -0.54 -0.32 -0.41 -0.31 -0.29 -0.37 -0.23 -0.51 -0.57 0.18 -1.14 -1.02 -0.32 -0.95 -1.46 -1.19 -0.77
	T -0.95 -1.00 -0.72 0.80 -0.93 -1.15 -0.04 0.63 0.26 0.15 0.02 -0.04 -0.04 0.00 0.03 0.00 0.79 -1.99 -0.92 -0.73 0.79 -0.96 -0.98 -0.09 0.39
	No.15
	Motif name: DR11
	Alternate name: AT3G01530
	Alphabet: DNA
	Type: PWM
	Strands: +-
	Total IC: 5.56
	Pseudocount: 1
	Consensus: NCCNAACNNNNNNNNHHNRCCNAANN
	Extra info: [Gene_ID] AT3G01530
	N C C N A A C N N N N N N N N H H N R C C N A A N N
	A 0.96 -0.28 -0.58 -0.18 1.43 1.31 -0.53 0.14 0.27 0.30 0.29 0.30 0.42 0.35 0.35 0.04 0.19 -0.33 1.23 -0.36 -0.39 -0.06 1.41 1.30 -0.10 0.23
	C -0.84 1.17 1.23 -0.90 -1.22 -0.41 1.18 -0.13 0.00 -0.17 -0.19 -0.08 -0.17 -0.09 -0.02 0.13 0.01 -0.25 -1.73 1.18 1.18 -1.06 -1.38 -0.40 0.75 -0.17
	G -0.01 -1.21 -1.11 -0.39 -1.28 -1.71 -2.59 -1.07 -0.56 -0.37 -0.25 -0.25 -0.17 -0.15 -0.34 -0.36 -0.46 -0.60 0.12 -1.16 -1.13 -0.43 -1.07 -1.63 -1.19 -0.81
	T -1.01 -1.03 -0.95 0.86 -1.09 -1.08 -0.19 0.60 0.16 0.15 0.08 -0.02 -0.17 -0.18 -0.08 0.14 0.17 0.77 -1.96 -1.00 -0.95 0.86 -1.05 -1.15 -0.09 0.46
	No.16
	Motif name: DR12
	Alternate name: AT3G01530
	Alphabet: DNA
	Type: PWM
	Strands: +-
	Total IC: 5.66
	Pseudocount: 1
	Consensus: NCCNAACNNHNNNNNNHHNRCCNAANN
	Extra info: [Gene_ID] AT3G01530
	N C C N A A C N N H N N N N N N H H N R C C N A A N N
	A 0.98 -0.38 -0.65 -0.13 1.38 1.29 -0.59 0.21 0.15 0.29 0.29 0.36 0.27 0.39 0.26 0.32 0.08 0.26 -0.38 1.33 -0.25 -0.41 -0.10 1.40 1.28 -0.10 0.22
	C -0.87 1.21 1.25 -0.81 -1.23 -0.39 1.17 -0.09 -0.01 0.07 -0.03 -0.07 -0.02 -0.16 -0.09 -0.10 0.27 0.07 -0.25 -2.38 1.13 1.20 -0.98 -1.29 -0.23 0.74 -0.17
	G 0.00 -1.27 -1.21 -0.37 -1.04 -1.34 -2.59 -1.47 -0.51 -0.58 -0.34 -0.40 -0.21 -0.22 -0.27 -0.33 -0.52 -0.51 -0.61 0.07 -1.12 -1.28 -0.40 -1.19 -1.65 -1.15 -0.82
	T -1.03 -0.97 -0.86 0.80 -1.05 -1.31 -0.13 0.62 0.27 0.09 0.01 0.01 -0.09 -0.09 0.05 0.03 0.06 0.07 0.79 -2.04 -0.95 -0.89 0.85 -0.98 -1.34 -0.09 0.46
	No.17
	Motif name: DR13
	Alternate name: AT3G01530
	Alphabet: DNA
	Type: PWM
	Strands: +-
	Total IC: 6.14
	Pseudocount: 1
	Consensus: NCCNAACNNHHNNNNNNNHNRCCNAANN
	Extra info: [Gene_ID] AT3G01530
	N C C N A A C N N H H N N N N N N N H N R C C N A A N N
	A 1.00 -0.48 -0.58 -0.16 1.49 1.34 -0.57 0.14 0.15 0.20 0.21 0.17 0.24 0.35 0.41 0.39 0.25 -0.15 0.22 -0.45 1.34 -0.44 -0.59 -0.13 1.47 1.33 -0.13 0.25
	C -0.92 1.25 1.27 -0.96 -1.42 -0.39 1.13 -0.07 -0.09 0.01 0.06 0.00 -0.03 -0.07 -0.01 -0.09 -0.02 0.24 0.06 -0.32 -2.45 1.21 1.26 -1.01 -1.43 -0.46 0.73 -0.12
	G -0.02 -1.25 -1.25 -0.46 -1.29 -1.72 -2.31 -1.38 -0.51 -0.40 -0.32 -0.20 -0.13 -0.19 -0.29 -0.39 -0.34 -0.51 -0.43 -0.48 0.01 -1.27 -1.32 -0.44 -1.33 -1.60 -1.22 -0.85
	T -1.03 -1.06 -0.98 0.90 -1.26 -1.33 -0.10 0.64 0.32 0.12 0.00 0.00 -0.12 -0.15 -0.21 -0.02 0.06 0.28 0.08 0.81 -1.89 -0.92 -0.89 0.89 -1.14 -1.19 0.01 0.42
	No.18
	Motif name: DR14
	Alternate name: AT3G01530
	Alphabet: DNA
	Type: PWM
	Strands: +-
	Total IC: 6.41
	Pseudocount: 1
	Consensus: NCCNAACNNNHNNNNNNNHHNRCCNAANN
	Extra info: [Gene_ID] AT3G01530
	N C C N A A C N N N H N N N N N N N H H N R C C N A A N N
	A 0.98 -0.47 -0.74 -0.26 1.51 1.34 -0.65 0.12 0.25 0.23 0.28 0.31 0.33 0.41 0.39 0.29 0.36 0.38 0.01 0.21 -0.38 1.29 -0.31 -0.69 -0.12 1.45 1.35 -0.13 0.24
	C -0.87 1.29 1.33 -0.96 -1.79 -0.32 1.13 -0.05 0.00 -0.09 0.03 0.02 -0.16 0.00 -0.04 -0.05 -0.06 -0.11 0.19 0.03 -0.41 -2.41 1.22 1.31 -1.13 -1.54 -0.34 0.75 -0.18
	G 0.04 -1.34 -1.38 -0.35 -1.30 -1.75 -2.20 -1.41 -0.50 -0.40 -0.43 -0.31 -0.22 -0.37 -0.49 -0.32 -0.38 -0.27 -0.40 -0.56 -0.42 0.19 -1.30 -1.18 -0.42 -1.23 -1.87 -1.24 -0.80
	T -1.13 -1.17 -0.99 0.90 -1.10 -1.44 -0.06 0.65 0.15 0.18 0.03 -0.10 -0.02 -0.14 0.00 0.01 -0.02 -0.09 0.14 0.20 0.79 -2.10 -1.13 -1.11 0.91 -1.03 -1.35 -0.03 0.45
	No.19
	Motif name: DR15
	Alternate name: AT3G01530
	Alphabet: DNA
	Type: PWM
	Strands: +-
	Total IC: 5.98
	Pseudocount: 1
	Consensus: NCCNAACNNHNHNNNNNNNNHNRCCNAANN
	Extra info: [Gene_ID] AT3G01530
	N C C N A A C N N H N H N N N N N N N N H N R C C N A A N N
	A 0.97 -0.44 -0.72 -0.15 1.42 1.31 -0.47 0.18 0.30 0.16 0.28 0.16 0.33 0.29 0.33 0.31 0.33 0.36 0.40 -0.20 0.31 -0.50 1.25 -0.40 -0.56 -0.09 1.44 1.33 -0.11 0.24
	C -0.86 1.25 1.30 -0.95 -1.33 -0.25 1.22 -0.07 -0.12 0.08 0.10 0.01 -0.06 -0.09 -0.09 -0.08 -0.03 -0.08 -0.17 0.33 0.08 -0.15 -2.23 1.18 1.24 -0.88 -1.49 -0.41 0.75 -0.06
	G 0.03 -1.20 -1.29 -0.29 -1.13 -1.75 -2.37 -1.44 -0.59 -0.52 -0.43 -0.31 -0.20 -0.24 -0.29 -0.23 -0.36 -0.36 -0.28 -0.42 -0.51 -0.38 0.20 -1.09 -1.22 -0.53 -1.16 -1.59 -1.21 -0.85
	T -1.11 -1.17 -0.94 0.82 -1.11 -1.37 -0.41 0.63 0.24 0.18 -0.04 0.09 -0.14 -0.02 -0.03 -0.05 -0.02 -0.01 -0.05 0.17 0.01 0.70 -1.98 -0.99 -0.92 0.87 -1.06 -1.29 -0.07 0.38
	No.20
	Motif name: DR16
	Alternate name: AT3G01530
	Alphabet: DNA
	Type: PWM
	Strands: +-
	Total IC: 5.75
	Pseudocount: 1
	Consensus: NCCNAACNNNNNNNNNNNNNNHNRCCNAANN
	Extra info: [Gene_ID] AT3G01530
	N C C N A A C N N N N N N N N N N N N N N H N R C C N A A N
	A 0.97 -0.37 -0.64 -0.11 1.38 1.28 -0.67 0.19 0.19 0.09 0.31 0.21 0.31 0.31 0.25 0.33 0.28 0.27 0.25 0.31 -0.14 0.26 -0.29 1.32 -0.30 -0.57 -0.08 1.36 1.32 -0.14
	C -0.88 1.20 1.29 -0.96 -1.07 -0.32 1.15 -0.01 -0.10 -0.08 0.18 0.09 -0.10 0.04 -0.11 -0.09 -0.05 0.00 -0.14 -0.11 0.28 0.10 -0.63 -2.18 1.16 1.22 -1.00 -1.30 -0.42 0.73
	G 0.00 -1.22 -1.44 -0.37 -1.11 -1.57 -2.39 -1.53 -0.67 -0.26 -0.62 -0.29 -0.10 -0.31 -0.29 -0.35 -0.23 -0.14 -0.24 -0.16 -0.38 -0.47 -0.56 0.01 -1.13 -1.14 -0.43 -0.77 -1.74 -1.16
	T -0.99 -1.02 -0.89 0.84 -1.15 -1.23 -0.07 0.60 0.38 0.21 -0.03 -0.06 -0.16 -0.12 0.09 0.03 -0.06 -0.18 0.07 -0.10 0.14 0.00 0.89 -1.84 -1.01 -0.88 0.85 -1.18 -1.12 -0.02
	N
	A 0.20
	C -0.14
	G -0.76
	T 0.44
	No.21
	Motif name: IR0
	Alternate name: AT3G01530
	Alphabet: DNA
	Type: PWM
	Strands: +-
	Total IC: 7.02
	Pseudocount: 1
	Consensus: NRCCTAAHDTTAGGYN
	Extra info: [Gene_ID] AT3G01530
	N R C C T A A H D T T A G G Y N
	A -0.33 1.00 -0.68 -1.11 -0.45 1.56 1.53 0.43 0.50 -1.70 -1.61 1.09 -1.03 -1.05 -0.98 0.71
	C -0.39 -1.22 1.38 1.44 -1.55 -1.82 -0.98 0.10 -2.53 -2.09 -1.20 -0.38 -1.38 -1.25 0.10 -0.39
	G -0.36 0.12 -1.75 -1.50 -0.29 -1.25 -1.98 -2.55 0.04 -0.83 -2.21 -1.63 1.42 1.35 -1.28 -0.34
	T 0.73 -1.04 -1.05 -1.07 1.08 -1.55 -1.53 0.50 0.47 1.53 1.59 -0.35 -1.18 -0.87 1.01 -0.29
	No.22
	Motif name: IR1
	Alternate name: AT3G01530
	Alphabet: DNA
	Type: PWM
	Strands: +-
	Total IC: 8.43
	Pseudocount: 1
	Consensus: NRCCTAAYWRTTAGGYN
	Extra info: [Gene_ID] AT3G01530
	N R C C T A A Y W R T T A G G Y N
	A -0.37 1.03 -0.76 -1.28 -0.36 1.62 1.59 -0.27 0.82 0.43 -1.73 -1.50 1.13 -1.27 -1.27 -1.07 0.76
	C -0.33 -1.46 1.43 1.54 -1.62 -2.20 -1.13 0.76 -1.77 -2.69 -2.16 -1.40 -0.34 -1.72 -1.57 0.14 -0.40
	G -0.43 0.15 -1.76 -1.69 -0.41 -1.33 -2.06 -2.75 -1.94 0.76 -1.20 -2.07 -1.85 1.53 1.44 -1.40 -0.36
	T 0.76 -1.02 -1.23 -1.46 1.10 -1.64 -1.73 0.42 0.75 -0.32 1.60 1.60 -0.43 -1.37 -0.88 1.03 -0.37
	No.23
	Motif name: IR2
	Alternate name: AT3G01530
	Alphabet: DNA
	Type: PWM
	Strands: +-
	Total IC: 3.27
	Pseudocount: 1
	Consensus: NNNNAACNNNTTNNNN
	Extra info: [Gene_ID] AT3G01530
	N N N N A A C N N N T T N N N N
	A 0.86 -0.33 -0.41 -0.24 1.11 1.12 -0.42 0.39 0.93 0.13 -0.63 -0.54 0.77 -0.48 -0.47 -0.57
	C -0.95 0.86 0.89 -0.86 -0.99 -0.39 1.02 -0.64 -1.21 -1.64 -1.13 -0.66 -0.38 -0.72 -0.57 0.03
	G 0.04 -0.69 -0.84 -0.31 -0.72 -0.97 -1.78 -1.13 -0.76 0.83 -0.55 -1.12 -0.86 0.88 0.79 -0.95
	T -0.64 -0.37 -0.26 0.84 -0.46 -0.84 -0.10 0.67 0.09 -0.31 1.15 1.15 -0.04 -0.25 -0.20 0.84
	No.24
	Motif name: IR4
	Alternate name: AT3G01530
	Alphabet: DNA
	Type: PWM
	Strands: +-
	Total IC: 3.04
	Pseudocount: 1
	Consensus: NNNNANYNNNNRNTNNNN
	Extra info: [Gene_ID] AT3G01530
	N N N N A N Y N N N N R N T N N N N
	A 0.86 -0.27 -0.23 -0.15 1.15 0.98 -0.52 0.05 0.10 0.34 0.67 0.24 -0.46 -0.29 0.70 -0.37 -0.30 -0.58
	C -0.93 0.81 0.85 -0.82 -0.88 -0.19 0.91 -0.32 -0.40 -0.30 -0.94 -1.70 -1.09 -0.69 -0.20 -0.68 -0.79 0.00
	G 0.04 -0.59 -0.88 -0.28 -1.04 -0.93 -1.84 -1.35 -0.46 -0.25 -0.19 0.95 -0.17 -1.14 -1.03 0.85 0.80 -0.92
	T -0.66 -0.42 -0.33 0.77 -0.40 -0.68 0.20 0.82 0.53 0.11 0.01 -0.79 0.94 1.08 0.02 -0.31 -0.21 0.85
	No.25
	Motif name: IR5
	Alternate name: AT3G01530
	Alphabet: DNA
	Type: PWM
	Strands: +-
	Total IC: 4.13
	Pseudocount: 1
	Consensus: NCCNAAYNNNNNRTTNGNN
	Extra info: [Gene_ID] AT3G01530
	N C C N A A Y N N N N N R T T N G N N
	A 0.86 -0.43 -0.64 -0.27 1.23 1.12 -0.72 0.28 0.12 0.21 0.38 0.73 0.25 -0.92 -0.65 0.93 -0.47 -0.55 -0.73
	C -0.97 1.06 1.03 -1.01 -1.13 -0.23 0.96 -0.39 -0.21 -0.35 -0.43 -1.10 -1.93 -1.56 -0.84 -0.42 -0.85 -0.87 0.05
	G 0.06 -0.97 -0.77 -0.40 -0.92 -1.32 -1.97 -1.59 -0.46 -0.30 -0.20 -0.28 0.97 -0.22 -1.28 -0.89 1.00 0.94 -0.91
	T -0.66 -0.59 -0.45 0.94 -0.60 -0.81 0.26 0.76 0.40 0.32 0.12 0.07 -0.75 1.19 1.26 -0.31 -0.48 -0.24 0.87
	No.26
	Motif name: IR6
	Alternate name: AT3G01530
	Alphabet: DNA
	Type: PWM
	Strands: +-
	Total IC: 4.8
	Pseudocount: 1
	Consensus: NCCNAAYNNNNNNRTTNGGN
	Extra info: [Gene_ID] AT3G01530
	N C C N A A Y N N N N N N R T T N G G N
	A 0.89 -0.37 -0.68 -0.12 1.27 1.23 -0.79 -0.12 -0.01 0.20 0.22 0.37 0.86 0.14 -0.95 -0.45 0.88 -0.57 -0.72 -0.68
	C -1.06 1.09 1.14 -1.40 -1.12 -0.45 1.10 -0.11 -0.08 -0.17 -0.10 -0.54 -1.56 -2.39 -1.17 -0.80 -0.30 -1.03 -0.97 0.02
	G 0.08 -0.95 -1.06 -0.39 -0.86 -1.22 -2.34 -1.25 -0.46 -0.43 -0.20 -0.11 -0.36 1.13 -0.58 -1.59 -1.20 1.11 1.10 -1.01
	T -0.71 -0.77 -0.54 0.95 -0.81 -1.03 0.12 0.80 0.42 0.29 0.05 0.14 0.08 -0.94 1.24 1.24 -0.13 -0.57 -0.44 0.90
	No.27
	Motif name: IR7
	Alternate name: AT3G01530
	Alphabet: DNA
	Type: PWM
	Strands: +-
	Total IC: 4.93
	Pseudocount: 1
	Consensus: NCCNAAYNNNNNNNRTTNGGN
	Extra info: [Gene_ID] AT3G01530
	N C C N A A Y N N N N N N N R T T N G G N
	A 0.86 -0.43 -0.73 -0.33 1.34 1.24 -0.88 0.08 -0.20 0.19 0.33 0.31 0.41 0.80 0.40 -0.84 -0.69 0.99 -0.71 -0.68 -0.61
	C -1.02 1.13 1.16 -0.97 -1.38 -0.57 0.99 -0.22 -0.15 -0.21 -0.40 -0.27 -0.31 -1.11 -2.39 -1.39 -1.07 -0.52 -1.12 -1.16 0.12
	G 0.10 -1.03 -1.06 -0.28 -0.95 -1.34 -2.39 -1.55 -0.43 -0.22 -0.39 -0.24 -0.25 -0.13 0.93 -0.41 -1.46 -1.08 1.15 1.13 -1.05
	T -0.70 -0.78 -0.55 0.90 -0.83 -0.80 0.35 0.80 0.57 0.19 0.29 0.12 0.04 -0.18 -0.77 1.21 1.35 -0.25 -0.50 -0.43 0.83
	No.28
	Motif name: IR8
	Alternate name: AT3G01530
	Alphabet: DNA
	Type: PWM
	Strands: +-
	Total IC: 4.9
	Pseudocount: 1
	Consensus: NNCCNAAYNNNNNNNNRTTNGGNN
	Extra info: [Gene_ID] AT3G01530
	N N C C N A A Y N N N N N N N N R T T N G G N N
	A -0.23 0.92 -0.44 -0.62 -0.16 1.34 1.22 -0.58 0.02 -0.13 0.05 0.13 0.35 0.27 0.57 0.80 0.11 -0.78 -0.42 0.90 -0.41 -0.81 -0.67 0.68
	C -0.35 -1.07 1.03 1.14 -1.01 -1.53 -0.55 1.07 -0.10 -0.15 -0.04 -0.09 -0.30 -0.34 -0.32 -1.34 -2.09 -1.43 -0.99 -0.44 -0.95 -0.80 0.04 -0.41
	G -0.42 0.07 -0.90 -0.96 -0.41 -0.97 -1.51 -2.79 -1.55 -0.43 -0.40 -0.24 -0.11 -0.04 -0.36 -0.28 1.02 -0.47 -1.50 -1.03 1.09 1.10 -1.00 -0.32
	T 0.69 -0.79 -0.55 -0.67 0.89 -0.72 -0.64 0.12 0.78 0.53 0.30 0.16 -0.01 0.05 -0.10 0.05 -0.58 1.22 1.26 -0.15 -0.73 -0.48 0.88 -0.25
	No.29
	Motif name: IR9
	Alternate name: AT3G01530
	Alphabet: DNA
	Type: PWM
	Strands: +-
	Total IC: 5.09
	Pseudocount: 1
	Consensus: NCCNAAYNNNNNNNNNRTTNGGN
	Extra info: [Gene_ID] AT3G01530
	N C C N A A Y N N N N N N N N N R T T N G G N
	A 0.91 -0.44 -0.69 -0.35 1.36 1.29 -0.67 0.16 0.04 0.09 0.13 0.00 0.25 0.38 0.53 0.86 0.38 -1.00 -0.60 0.94 -0.67 -0.61 -0.71
	C -1.02 1.12 1.21 -1.26 -1.23 -0.51 0.91 -0.49 -0.26 -0.25 -0.12 -0.14 -0.46 -0.35 -0.52 -1.60 -2.20 -1.51 -1.22 -0.47 -0.98 -1.26 0.10
	G 0.09 -0.98 -1.20 -0.30 -1.05 -1.55 -1.77 -1.40 -0.25 -0.14 -0.31 -0.06 0.13 -0.25 -0.50 -0.18 0.88 -0.41 -1.53 -1.04 1.13 1.15 -0.93
	T -0.81 -0.77 -0.66 0.99 -0.92 -0.96 0.27 0.84 0.38 0.25 0.24 0.18 -0.02 0.11 0.21 -0.04 -0.64 1.26 1.36 -0.20 -0.56 -0.48 0.84
	No.30
	Motif name: IR10
	Alternate name: AT3G01530
	Alphabet: DNA
	Type: PWM
	Strands: +-
	Total IC: 4.93
	Pseudocount: 1
	Consensus: NCCNAAYNNNNNDNNNNRTTNGGN
	Extra info: [Gene_ID] AT3G01530
	N C C N A A Y N N N N N D N N N N R T T N G G N
	A 0.88 -0.36 -0.74 -0.30 1.32 1.22 -0.63 0.00 -0.03 0.17 -0.05 0.13 0.13 0.38 0.38 0.45 0.81 0.31 -0.95 -0.65 0.99 -0.63 -0.72 -0.72
	C -1.06 1.15 1.18 -1.11 -1.33 -0.38 0.92 -0.20 -0.22 -0.20 -0.18 -0.03 -0.22 -0.33 -0.26 -0.47 -1.32 -2.63 -1.21 -0.94 -0.35 -1.01 -0.87 0.09
	G 0.10 -1.27 -1.05 -0.32 -1.02 -1.35 -2.27 -1.38 -0.55 -0.43 -0.19 -0.11 0.01 -0.20 -0.23 -0.19 -0.27 1.01 -0.43 -1.48 -1.28 1.12 1.08 -1.00
	T -0.72 -0.75 -0.61 0.95 -0.72 -0.96 0.32 0.81 0.56 0.33 0.35 0.00 0.05 0.05 0.01 0.05 0.02 -0.80 1.20 1.31 -0.28 -0.55 -0.45 0.87
	No.31
	Motif name: IR11
	Alternate name: AT3G01530
	Alphabet: DNA
	Type: PWM
	Strands: +-
	Total IC: 5.15
	Pseudocount: 1
	Consensus: NCCNAAYNNNNNNNNNNNRTTNGGN
	Extra info: [Gene_ID] AT3G01530
	N C C N A A Y N N N N N N N N N N N R T T N G G N
	A 0.86 -0.57 -0.63 -0.44 1.35 1.24 -0.85 -0.10 0.07 0.10 0.11 0.05 0.11 0.13 0.37 0.36 0.59 0.91 0.23 -1.25 -0.92 0.95 -0.57 -0.65 -0.75
	C -0.98 1.16 1.14 -1.06 -1.28 -0.35 1.07 -0.27 -0.16 -0.22 -0.05 -0.10 -0.14 -0.15 -0.43 -0.12 -0.51 -1.63 -2.40 -1.30 -1.15 -0.45 -1.07 -1.08 0.04
	G 0.07 -1.11 -0.95 -0.25 -1.14 -1.51 -1.89 -1.15 -0.46 -0.24 -0.27 0.05 -0.32 -0.35 -0.15 -0.11 -0.28 -0.14 0.98 -0.45 -1.31 -1.36 1.15 1.10 -1.00
	T -0.67 -0.66 -0.66 0.96 -0.76 -1.00 0.11 0.84 0.41 0.28 0.17 -0.01 0.27 0.29 0.09 -0.19 -0.04 -0.18 -0.59 1.29 1.39 -0.08 -0.65 -0.42 0.91
	No.32
	Motif name: IR12
	Alternate name: AT3G01530
	Alphabet: DNA
	Type: PWM
	Strands: +-
	Total IC: 4.38
	Pseudocount: 1
	Consensus: NNCNAAYNNNNNDNNNNNNRTTNGGN
	Extra info: [Gene_ID] AT3G01530
	N N C N A A Y N N N N N D N N N N N N R T T N G G N
	A 0.82 -0.37 -0.47 -0.28 1.24 1.22 -0.79 -0.20 0.26 -0.17 0.28 0.02 0.08 -0.04 0.03 0.40 0.46 0.52 0.81 0.02 -0.70 -0.69 0.84 -0.54 -0.49 -0.67
	C -0.98 1.00 1.01 -1.22 -1.15 -0.62 1.01 -0.10 -0.47 0.04 -0.47 -0.24 -0.39 -0.07 -0.20 -0.36 -0.36 -0.55 -1.27 -2.45 -1.53 -0.84 -0.25 -0.97 -1.13 0.04
	G 0.11 -0.81 -0.96 -0.14 -1.13 -0.98 -1.57 -1.34 -0.41 -0.36 -0.17 -0.03 0.08 -0.13 -0.16 -0.24 -0.32 -0.01 -0.30 1.09 -0.34 -0.94 -1.24 1.07 1.02 -1.03
	T -0.62 -0.61 -0.40 0.88 -0.45 -0.97 0.10 0.85 0.41 0.38 0.23 0.21 0.16 0.21 0.28 0.07 0.06 -0.17 0.03 -0.57 1.17 1.20 -0.09 -0.49 -0.32 0.89
	No.33
	Motif name: IR13
	Alternate name: AT3G01530
	Alphabet: DNA
	Type: PWM
	Strands: +-
	Total IC: 4.33
	Pseudocount: 1
	Consensus: NCCNAAYNNNNNDNHNNNNNRTTNGNN
	Extra info: [Gene_ID] AT3G01530
	N C C N A A Y N N N N N D N H N N N N N R T T N G N N
	A 0.91 -0.22 -0.41 -0.21 1.27 1.15 -0.53 0.19 -0.06 0.06 -0.03 -0.06 0.12 -0.11 0.06 0.26 0.29 0.24 0.13 0.76 0.33 -0.87 -0.48 0.88 -0.61 -0.62 -0.62
	C -1.06 1.03 1.02 -1.21 -1.37 -0.24 1.00 -0.39 -0.18 -0.27 -0.21 0.03 -0.33 -0.03 0.06 -0.27 -0.53 -0.31 -0.29 -1.03 -1.91 -1.43 -0.77 -0.29 -1.10 -0.70 0.06
	G 0.01 -0.93 -1.08 -0.19 -0.94 -1.47 -2.56 -1.42 -0.49 -0.21 -0.31 -0.06 0.06 0.06 -0.29 -0.05 -0.18 -0.43 -0.14 -0.20 0.87 -0.47 -1.26 -0.78 1.10 0.97 -1.03
	T -0.65 -0.78 -0.41 0.87 -0.57 -0.80 0.19 0.78 0.53 0.34 0.43 0.09 0.10 0.08 0.13 0.00 0.27 0.34 0.24 -0.08 -0.62 1.24 1.19 -0.39 -0.43 -0.36 0.86
	No.34
	Motif name: IR14
	Alternate name: AT3G01530
	Alphabet: DNA
	Type: PWM
	Strands: +-
	Total IC: 4.47
	Pseudocount: 1
	Consensus: NNCNAACNNNNHDNNNNNNNNRTTNNGN
	Extra info: [Gene_ID] AT3G01530
	N N C N A A C N N N N H D N N N N N N N N R T T N N G N
	A 0.86 -0.46 -0.89 -0.12 1.21 1.20 -0.81 -0.07 0.15 0.15 0.19 0.07 0.18 0.23 0.16 0.30 0.39 0.31 0.38 0.60 0.90 0.30 -0.87 -0.58 0.89 -0.55 -0.75 -0.66
	C -1.03 1.00 1.09 -0.86 -1.24 -0.29 1.12 -0.23 -0.23 -0.21 -0.19 0.01 -0.57 -0.27 -0.04 -0.14 -0.41 -0.27 -0.09 -0.55 -1.31 -2.15 -1.04 -0.93 -0.51 -0.77 -0.86 0.10
	G 0.16 -0.71 -0.79 -0.46 -0.89 -1.28 -1.83 -1.19 -0.48 -0.43 -0.19 -0.31 0.01 -0.31 -0.33 -0.39 -0.14 -0.12 -0.07 -0.48 -0.35 0.94 -0.62 -1.10 -1.18 0.98 1.03 -1.04
	T -0.79 -0.60 -0.41 0.85 -0.48 -1.11 -0.04 0.81 0.40 0.37 0.15 0.18 0.25 0.25 0.15 0.13 0.04 0.01 -0.31 0.12 -0.09 -0.67 1.21 1.23 0.00 -0.39 -0.31 0.85
	No.35
	Motif name: ER1a
	Alternate name: AT3G01530
	Alphabet: DNA
	Type: PWM
	Strands: +-
	Total IC: 6.96
	Pseudocount: 1
	Consensus: NNTTAGGYNRCCTAANN
	Extra info: [Gene_ID] AT3G01530
	N N T T A G G Y N R C C T A A N N
	A 0.68 0.22 -1.35 -1.21 1.07 -1.01 -1.38 -3.08 0.26 0.72 -0.64 -1.03 -0.27 1.55 1.36 -0.40 0.00
	C -0.75 -1.18 -1.82 -1.29 -0.58 -1.14 -0.99 1.11 -0.38 -2.91 1.33 1.43 -1.59 -1.92 -0.42 0.74 -0.22
	G -0.30 0.70 -0.48 -1.73 -1.38 1.36 1.36 -2.87 -0.31 1.04 -1.22 -1.40 -0.49 -1.52 -1.73 -1.24 -0.81
	T 0.00 -0.37 1.38 1.52 -0.23 -1.04 -0.88 0.67 0.29 -2.62 -1.27 -1.18 1.09 -1.11 -1.38 0.20 0.65
	No.36
	Motif name: ER1b
	Alternate name: AT3G01530
	Alphabet: DNA
	Type: PWM
	Strands: +-
	Total IC: 2.57
	Pseudocount: 1
	Consensus: NNTTNNNYNNNNNNNNN
	Extra info: [Gene_ID] AT3G01530
	N N T T N N N Y N N N N N N N N N
	A 0.49 0.01 -0.82 -0.78 0.69 -0.49 -0.81 -1.84 0.52 0.29 -0.41 -0.44 0.04 0.45 0.32 -0.43 -0.15
	C -0.78 -1.18 -1.22 -0.91 -0.32 -0.96 -0.70 0.55 -0.46 -1.13 0.76 0.82 -0.55 -0.56 -0.42 0.35 -0.26
	G -0.26 0.70 -0.54 -1.17 -0.86 0.95 0.96 -1.73 -0.39 0.54 -0.27 -0.58 -0.28 -0.29 0.09 -0.53 -0.46
	T 0.24 -0.11 1.21 1.29 0.05 -0.25 -0.21 0.97 0.11 -0.21 -0.47 -0.28 0.55 0.19 -0.09 0.37 0.62
	No.37
	Motif name: ER2
	Alternate name: AT3G01530
	Alphabet: DNA
	Type: PWM
	Strands: +-
	Total IC: 5.86
	Pseudocount: 1
	Consensus: NNTTAGGTNTRCCTAANN
	Extra info: [Gene_ID] AT3G01530
	N N T T A G G T N T R C C T A A N N
	A 0.63 0.17 -0.90 -0.82 1.02 -0.74 -0.90 -2.20 0.96 -0.77 1.35 -0.48 -0.69 -0.27 1.39 1.26 -0.27 0.01
	C -0.71 -1.10 -1.74 -0.99 -0.41 -1.11 -0.95 0.00 -0.60 -0.40 -2.65 1.16 1.19 -1.36 -1.25 -0.32 0.64 -0.25
	G -0.24 0.65 -0.49 -1.47 -1.20 1.16 1.16 -2.65 -0.31 -0.61 0.08 -1.04 -1.05 -0.42 -1.30 -1.48 -1.13 -0.74
	T 0.00 -0.25 1.29 1.36 -0.34 -0.52 -0.49 1.39 -0.77 1.00 -2.10 -0.83 -0.70 1.02 -0.86 -1.18 0.21 0.63
	No.38
	Motif name: ER3
	Alternate name: AT3G01530
	Alphabet: DNA
	Type: PWM
	Strands: +-
	Total IC: 3.12
	Pseudocount: 1
	Consensus: NNTTNNNYNNNANNNANNN
	Extra info: [Gene_ID] AT3G01530
	N N T T N N N Y N N N A N N N A N N N
	A 0.59 0.18 -0.51 -0.55 0.73 -0.24 -0.58 -1.49 0.66 0.27 -0.39 1.20 -0.34 -0.38 -0.11 1.03 1.00 -0.13 0.13
	C -0.68 -0.88 -1.17 -0.67 -0.25 -0.79 -0.61 0.22 -0.24 -0.39 -0.47 -1.74 0.82 0.80 -1.05 -0.79 -0.34 0.47 -0.33
	G -0.34 0.51 -0.35 -0.85 -0.79 0.81 0.85 -1.84 -0.34 -0.39 -0.25 -0.05 -0.82 -0.52 -0.22 -0.80 -1.16 -0.87 -0.57
	T 0.11 -0.15 1.05 1.09 -0.12 -0.28 -0.20 1.14 -0.36 0.35 0.75 -1.21 -0.20 -0.33 0.79 -0.32 -0.38 0.20 0.53
	No.39
	Motif name: ER5
	Alternate name: AT3G01530
	Alphabet: DNA
	Type: PWM
	Strands: +-
	Total IC: 4.56
	Pseudocount: 1
	Consensus: NNTTNGGYNNNHTRNCNAANN
	Extra info: [Gene_ID] AT3G01530
	N N T T N G G Y N N N H T R N C N A A N N
	A 0.67 0.21 -0.81 -0.52 0.92 -0.57 -0.60 -1.38 0.98 0.15 -0.02 0.13 -0.56 1.25 -0.25 -0.57 -0.16 1.26 1.09 -0.25 0.06
	C -0.74 -0.96 -1.14 -0.96 -0.50 -0.95 -1.00 0.15 -0.50 -0.59 -0.10 0.01 -0.69 -1.91 0.99 1.04 -0.94 -1.04 -0.30 0.63 -0.26
	G -0.39 0.56 -0.61 -1.12 -1.03 1.07 1.02 -2.28 -0.46 -0.02 -0.09 -0.63 -0.51 0.01 -1.20 -0.88 -0.41 -1.08 -1.28 -1.07 -0.72
	T 0.06 -0.23 1.22 1.22 -0.13 -0.48 -0.30 1.20 -0.74 0.31 0.18 0.32 1.00 -1.53 -0.44 -0.46 0.87 -0.63 -0.64 0.18 0.60
	No.40
	Motif name: ER6
	Alternate name: AT3G01530
	Alphabet: DNA
	Type: PWM
	Strands: +-
	Total IC: 5.63
	Pseudocount: 1
	Consensus: NNTTNGGYNNNNNTRCCNAANN
	Extra info: [Gene_ID] AT3G01530
	N N T T N G G Y N N N N N T R C C N A A N N
	A 0.68 0.19 -1.14 -0.89 0.97 -0.58 -0.78 -1.79 0.90 0.38 0.41 -0.15 -0.03 -0.73 1.28 -0.56 -0.70 -0.23 1.36 1.24 -0.31 0.01
	C -0.66 -1.13 -1.35 -0.92 -0.39 -1.37 -1.15 0.21 -0.37 -0.47 -0.35 -0.02 -0.11 -0.34 -2.62 1.18 1.18 -1.26 -1.45 -0.55 0.66 -0.30
	G -0.39 0.63 -0.47 -1.41 -1.12 1.18 1.17 -2.46 -0.32 -0.08 0.00 -0.27 -0.29 -0.75 0.20 -1.11 -1.09 -0.23 -0.85 -1.39 -1.04 -0.75
	T 0.00 -0.23 1.28 1.35 -0.29 -0.54 -0.46 1.25 -0.83 0.05 -0.17 0.36 0.35 1.01 -1.92 -0.76 -0.62 0.91 -0.96 -0.81 0.18 0.67
	No.41
	Motif name: ER7
	Alternate name: AT3G01530
	Alphabet: DNA
	Type: PWM
	Strands: +-
	Total IC: 5.22
	Pseudocount: 1
	Consensus: NNTTNGGYNNNNNNTRCCNAANN
	Extra info: [Gene_ID] AT3G01530
	N N T T N G G Y N N N N N N T R C C N A A N N
	A 0.66 0.21 -0.80 -0.66 0.91 -0.60 -0.71 -1.83 1.00 0.30 0.28 0.13 -0.07 -0.04 -0.87 1.21 -0.48 -0.54 -0.09 1.39 1.25 -0.23 0.05
	C -0.62 -0.99 -1.11 -0.70 -0.41 -0.85 -1.13 0.23 -0.67 -0.36 -0.29 -0.12 -0.12 -0.22 -0.33 -2.95 1.04 1.10 -1.18 -1.66 -0.64 0.61 -0.29
	G -0.39 0.61 -0.55 -1.57 -1.11 1.07 1.08 -2.49 -0.43 0.13 0.14 -0.39 -0.14 -0.50 -0.83 0.35 -0.91 -1.06 -0.26 -0.83 -1.28 -1.08 -0.63
	T 0.02 -0.30 1.19 1.27 -0.15 -0.56 -0.30 1.24 -0.65 -0.16 -0.22 0.29 0.29 0.54 1.06 -1.83 -0.52 -0.55 0.84 -1.00 -0.81 0.20 0.59
	No.42
	Motif name: ER8
	Alternate name: AT3G01530
	Alphabet: DNA
	Type: PWM
	Strands: +-
	Total IC: 4.75
	Pseudocount: 1
	Consensus: NNTTNNGYNNNNNNNTRCCNAANN
	Extra info: [Gene_ID] AT3G01530
	N N T T N N G Y N N N N N N N T R C C N A A N N
	A 0.61 0.16 -0.86 -0.63 0.86 -0.40 -0.63 -1.34 0.86 0.41 0.31 0.29 -0.04 -0.22 0.15 -0.71 1.25 -0.46 -0.42 -0.15 1.22 1.12 -0.27 0.08
	C -0.62 -0.97 -1.08 -1.00 -0.22 -0.92 -1.03 0.37 -0.38 -0.68 -0.19 -0.10 -0.25 0.01 -0.04 -0.54 -2.24 1.04 1.04 -1.27 -1.16 -0.44 0.61 -0.37
	G -0.26 0.60 -0.48 -1.44 -1.19 0.99 1.07 -2.38 -0.36 0.10 -0.10 -0.35 -0.26 -0.66 -0.60 -0.82 0.15 -0.88 -0.98 -0.25 -1.00 -1.14 -0.97 -0.70
	T -0.02 -0.23 1.18 1.31 -0.18 -0.46 -0.40 1.09 -0.66 -0.03 -0.07 0.07 0.44 0.59 0.34 1.09 -1.73 -0.56 -0.52 0.88 -0.47 -0.64 0.19 0.64
	No.43
	Motif name: ER9
	Alternate name: AT3G01530
	Alphabet: DNA
	Type: PWM
	Strands: +-
	Total IC: 4.83
	Pseudocount: 1
	Consensus: NNTTNGNYNNNNNNNNNRCCNAANN
	Extra info: [Gene_ID] AT3G01530
	N N T T N G N Y N N N N N N N N N R C C N A A N N
	A 0.58 0.18 -0.77 -0.65 0.95 -0.50 -0.65 -1.94 0.92 0.25 0.32 0.22 0.06 0.06 -0.31 0.01 -0.64 1.30 -0.31 -0.48 -0.34 1.29 1.19 -0.17 0.04
	C -0.76 -0.98 -0.98 -0.75 -0.27 -0.86 -0.81 0.45 -0.31 -0.39 -0.18 -0.26 -0.15 -0.35 0.10 -0.19 -0.34 -2.84 1.03 1.06 -1.06 -1.17 -0.49 0.54 -0.29
	G -0.22 0.60 -0.65 -1.12 -1.29 1.05 0.99 -2.50 -0.73 0.07 0.14 -0.18 -0.18 -0.29 -0.29 -0.48 -0.48 0.12 -0.75 -0.87 -0.36 -1.03 -1.31 -1.03 -0.76
	T 0.08 -0.24 1.18 1.21 -0.27 -0.58 -0.30 1.13 -0.54 -0.01 -0.37 0.16 0.23 0.44 0.38 0.49 0.89 -1.70 -0.83 -0.62 0.96 -0.69 -0.75 0.23 0.64
	No.44
	Motif name: ER10
	Alternate name: AT3G01530
	Alphabet: DNA
	Type: PWM
	Strands: +-
	Total IC: 4.69
	Pseudocount: 1
	Consensus: NNTTNNNYADNNNNNNNTRNNNAANN
	Extra info: [Gene_ID] AT3G01530
	N N T T N N N Y A D N N N N N N N T R N N N A A N N
	A 0.59 0.17 -1.02 -0.64 0.89 -0.44 -0.54 -1.48 1.01 0.16 0.27 0.12 0.07 0.31 0.32 -0.20 0.21 -0.84 1.22 -0.27 -0.38 -0.21 1.31 1.23 -0.19 0.17
	C -0.64 -0.95 -1.11 -0.75 -0.22 -0.76 -0.71 0.18 -0.61 -0.36 -0.40 -0.09 -0.03 -0.34 -0.53 0.02 -0.14 -0.30 -2.66 0.96 0.97 -0.86 -1.36 -0.64 0.57 -0.31
	G -0.29 0.59 -0.57 -1.37 -1.19 0.99 0.97 -2.40 -0.53 0.05 0.10 -0.02 -0.38 -0.11 -0.18 -0.21 -0.48 -0.69 0.20 -1.06 -0.91 -0.23 -0.79 -0.99 -0.98 -0.74
	T 0.06 -0.23 1.25 1.25 -0.23 -0.53 -0.43 1.21 -0.66 0.10 -0.06 -0.02 0.26 0.06 0.22 0.33 0.29 1.01 -1.48 -0.41 -0.42 0.79 -0.85 -0.95 0.18 0.56
	No.45
	Motif name: ER11
	Alternate name: AT3G01530
	Alphabet: DNA
	Type: PWM
	Strands: +-
	Total IC: 4.15
	Pseudocount: 1
	Consensus: NNTTNNNTNNNNNNNNNHNRNNNAANN
	Extra info: [Gene_ID] AT3G01530
	N N T T N N N T N N N N N N N N N H N R N N N A A N N
	A 0.59 0.21 -0.63 -0.77 0.79 -0.47 -0.58 -1.60 0.88 0.37 0.46 0.13 0.18 0.16 0.15 0.31 -0.08 0.28 -0.25 1.11 -0.22 -0.46 -0.07 1.13 1.12 -0.15 0.03
	C -0.68 -0.90 -0.89 -0.72 -0.30 -0.74 -0.70 -0.09 -0.25 -0.45 -0.58 -0.09 -0.25 -0.28 -0.23 -0.19 0.06 0.08 -0.43 -1.90 0.90 0.94 -0.97 -0.89 -0.41 0.54 -0.37
	G -0.32 0.55 -0.34 -1.04 -1.25 0.97 0.93 -1.97 -0.43 -0.23 -0.06 -0.34 -0.58 -0.30 -0.23 -0.25 -0.81 -0.66 -0.55 0.43 -0.79 -0.72 -0.39 -0.56 -1.31 -0.89 -0.60
	T 0.09 -0.24 1.02 1.21 0.05 -0.48 -0.30 1.31 -0.78 0.18 0.00 0.24 0.45 0.31 0.25 0.06 0.52 0.13 0.80 -2.11 -0.53 -0.42 0.82 -0.74 -0.58 0.15 0.63

## Sheet: S6
MYB79 Motif Models from SELEX Library
	No.1
	Motif name: Ma
	Alternate name: AT4G13480
	Alphabet: DNA
	Type: PWM
	Strands: +-
	Total IC: 9.3
	Pseudocount: 1
	Consensus: NNARKTAGGTANN
	Extra info: [Gene_ID] AT4G13480
	N N A R K T A G G T A N N
	A 0.61 0.76 1.22 0.31 -2.94 -3.27 1.68 -3.82 -2.87 -2.77 1.18 0.34 0.60
	C -0.65 -0.96 -2.00 -3.30 -4.65 -3.41 -2.18 -4.86 -4.63 -0.66 -0.70 -0.22 -0.84
	G -0.34 -0.30 -0.99 1.21 0.04 -4.54 -2.81 1.94 1.84 -4.08 -0.99 -0.45 0.20
	T 0.07 -0.03 -0.13 -1.55 1.49 1.91 -1.18 -4.29 -2.05 1.66 -0.72 0.19 -0.36
	No.2
	Motif name: Mb
	Alternate name: AT4G13480
	Alphabet: DNA
	Type: PWM
	Strands: +-
	Total IC: 8.53
	Pseudocount: 1
	Consensus: NAARKTAGGTANN
	Extra info: [Gene_ID] AT4G13480
	N A A R K T A G G T A N N
	A 0.76 1.14 1.54 1.18 -1.96 -2.26 1.59 -2.83 -1.90 -2.37 1.28 0.46 0.70
	C -0.69 -1.28 -2.41 -4.16 -3.27 -1.85 -2.06 -3.87 -3.91 -0.53 -0.75 -0.18 -0.76
	G -0.34 -0.58 -1.35 0.39 0.98 -3.61 -2.14 1.89 1.74 -3.26 -1.06 -0.46 0.11
	T -0.16 -0.47 -0.97 -1.46 0.73 1.78 -0.96 -3.68 -1.63 1.59 -1.03 0.02 -0.51
	No.3
	Motif name: SEP1
	Alternate name: AT4G13480
	Alphabet: DNA
	Type: PWM
	Strands: +-
	Total IC: 3
	Pseudocount: 1
	Consensus: NNNNNNNNNNNNNNNNNNNNNNNNNNNNN
	Extra info: [Gene_ID] AT4G13480
	N N N N N N N N N N N N N N N N N N N N N N N N N N N N N
	A 0.65 0.23 -0.40 -0.31 0.84 -0.19 -0.19 -0.57 0.85 0.29 0.38 0.26 0.31 0.34 0.36 0.56 0.26 0.22 -0.31 0.22 -0.31 0.93 0.00 -0.25 0.14 0.98 0.71 -0.14 0.03
	C -0.67 -1.01 -0.89 -0.43 -0.68 -0.65 -0.88 -0.19 -0.49 -0.52 -0.55 -0.40 -0.28 -0.34 -0.62 -0.93 -0.59 -0.37 0.12 -0.40 -0.20 -0.99 0.73 0.74 -1.10 -1.15 0.08 0.54 -0.43
	G -0.48 0.50 0.06 -1.02 -0.63 0.68 0.69 -0.90 -0.55 -0.28 0.24 -0.46 -0.20 -0.49 -0.15 -0.31 -0.20 -0.34 -0.72 -0.31 -0.69 -0.10 -0.86 -0.66 -0.64 -0.29 -0.92 -1.18 -0.76
	T 0.11 -0.12 0.73 0.97 -0.08 -0.17 -0.05 0.94 -0.31 0.33 -0.26 0.40 0.10 0.29 0.22 0.26 0.35 0.35 0.59 0.35 0.77 -0.60 -0.33 -0.23 0.84 -0.39 -0.36 0.25 0.72
	No.4
	Motif name: DR2
	Alternate name: AT4G13480
	Alphabet: DNA
	Type: PWM
	Strands: +-
	Total IC: 4.68
	Pseudocount: 1
	Consensus: NACCNAMCNNACCNANNN
	Extra info: [Gene_ID] AT4G13480
	N A C C N A M C N N A C C N A N N N
	A 0.07 1.21 -0.12 -0.39 0.21 1.21 0.86 -0.52 0.40 -0.02 1.16 -0.19 -0.40 0.09 1.3 0.82 -0.04 0.31
	C -0.43 -1.20 1.10 1.15 -0.84 -1.33 0.53 1.07 -0.65 -0.84 -1.24 1.08 1.16 -0.81 -1.4 0.26 0.72 -0.29
	G -0.55 -0.35 -1.42 -1.38 -0.88 -0.63 -1.73 -2.11 -1.00 -1.06 -0.69 -1.43 -1.29 -0.84 -0.6 -1.30 -1.43 -0.98
	T 0.61 -1.07 -0.84 -0.65 0.80 -0.64 -1.17 -0.04 0.63 0.98 -0.47 -0.67 -0.73 0.85 -1.0 -0.66 0.01 0.52
	No.5
	Motif name: DR3
	Alternate name: AT4G13480
	Alphabet: DNA
	Type: PWM
	Strands: +-
	Total IC: 3.86
	Pseudocount: 1
	Consensus: NANNNAMNNNNANCNANNN
	Extra info: [Gene_ID] AT4G13480
	N A N N N A M N N N N A N C N A N N N
	A 0.07 1.09 -0.05 -0.20 0.27 1.15 0.97 -0.20 -0.02 0.36 -0.15 1.05 -0.05 -0.27 0.18 1.22 0.82 -0.03 0.30
	C -0.45 -0.93 0.96 0.97 -0.75 -1.25 0.29 0.84 -0.09 -0.21 -0.74 -1.02 0.99 1.06 -0.68 -1.18 0.25 0.68 -0.31
	G -0.54 -0.33 -1.26 -1.11 -0.77 -0.62 -1.76 -1.84 -1.28 -0.76 -0.69 -0.31 -1.19 -1.08 -0.72 -0.63 -1.31 -1.31 -0.96
	T 0.62 -0.87 -0.59 -0.51 0.69 -0.51 -0.92 0.09 0.74 0.34 0.91 -0.67 -0.72 -0.71 0.71 -0.78 -0.66 0.02 0.53
	No.6
	Motif name: DR4
	Alternate name: AT4G13480
	Alphabet: DNA
	Type: PWM
	Strands: +-
	Total IC: 3.63
	Pseudocount: 1
	Consensus: NANNNAMNNNNNANNNANNN
	Extra info: [Gene_ID] AT4G13480
	N A N N N A M N N N N N A N N N A N N N
	A 0.07 1.10 -0.03 -0.24 0.14 1.14 1.02 -0.24 0.22 -0.01 0.24 -0.16 1.08 -0.06 -0.15 0.19 1.15 0.82 0.03 0.31
	C -0.40 -0.90 0.94 0.99 -0.54 -0.99 0.25 0.86 -0.06 0.12 -0.07 -0.44 -0.86 0.95 0.97 -0.63 -1.05 0.20 0.66 -0.30
	G -0.57 -0.40 -1.28 -1.07 -0.78 -0.60 -1.61 -1.99 -1.12 -0.83 -0.45 -0.50 -0.36 -1.16 -1.17 -0.81 -0.57 -1.20 -1.30 -0.92
	T 0.60 -0.82 -0.54 -0.55 0.70 -0.66 -1.14 0.11 0.50 0.44 0.19 0.73 -0.86 -0.60 -0.53 0.72 -0.69 -0.62 -0.01 0.50
	No.7
	Motif name: DR5
	Alternate name: AT4G13480
	Alphabet: DNA
	Type: PWM
	Strands: +-
	Total IC: 3.74
	Pseudocount: 1
	Consensus: NANCNAMHNHNNNANNNANNN
	Extra info: [Gene_ID] AT4G13480
	N A N C N A M H N H N N N A N N N A N N N
	A 0.07 1.10 -0.03 -0.32 0.09 1.16 0.99 0.01 0.20 0.09 -0.09 0.29 -0.15 1.07 -0.03 -0.23 0.11 1.16 0.81 -0.01 0.28
	C -0.42 -0.96 0.95 1.01 -0.50 -1.01 0.27 0.74 -0.25 0.00 0.21 -0.17 -0.45 -0.95 0.94 0.94 -0.68 -1.12 0.20 0.67 -0.32
	G -0.55 -0.33 -1.23 -0.94 -0.81 -0.65 -1.64 -2.07 -1.33 -0.71 -0.83 -0.42 -0.76 -0.32 -1.16 -1.06 -0.70 -0.58 -1.19 -1.27 -0.88
	T 0.60 -0.87 -0.61 -0.59 0.73 -0.68 -1.04 0.11 0.69 0.40 0.42 0.19 0.83 -0.78 -0.61 -0.41 0.75 -0.66 -0.61 0.01 0.53
	No.8
	Motif name: DR6
	Alternate name: AT4G13480
	Alphabet: DNA
	Type: PWM
	Strands: +-
	Total IC: 3.85
	Pseudocount: 1
	Consensus: NANNNAMNNNNNHNANCNANNN
	Extra info: [Gene_ID] AT4G13480
	N A N N N A M N N N N N H N A N C N A N N N
	A 0.08 1.10 -0.03 -0.30 0.12 1.15 1.03 -0.21 0.39 0.38 0.26 -0.08 0.34 -0.20 1.11 0.06 -0.34 0.15 1.12 0.79 0.02 0.30
	C -0.43 -0.89 0.95 0.99 -0.67 -1.00 0.36 0.87 -0.49 -0.23 -0.03 0.19 0.01 -0.56 -0.92 0.90 1.01 -0.60 -1.01 0.18 0.66 -0.19
	G -0.57 -0.45 -1.15 -1.03 -0.74 -0.67 -1.80 -1.97 -1.25 -0.79 -0.63 -0.76 -0.47 -0.62 -0.45 -1.18 -1.05 -0.80 -0.64 -1.10 -1.25 -0.86
	T 0.61 -0.80 -0.65 -0.48 0.76 -0.61 -1.36 0.08 0.64 0.34 0.23 0.41 0.00 0.85 -0.79 -0.62 -0.47 0.73 -0.55 -0.57 -0.01 0.42
	No.9
	Motif name: DR7
	Alternate name: AT4G13480
	Alphabet: DNA
	Type: PWM
	Strands: +-
	Total IC: 3.55
	Pseudocount: 1
	Consensus: NANNNAMNNNNNNNNANNNANNN
	Extra info: [Gene_ID] AT4G13480
	N A N N N A M N N N N N N N N A N N N A N N N
	A 0.15 1.12 0.06 -0.24 0.14 1.09 0.94 -0.24 0.42 0.39 0.32 0.31 -0.09 0.39 0.01 1.07 0.11 -0.24 0.19 1.10 0.80 0.01 0.29
	C -0.46 -0.88 0.90 0.93 -0.63 -0.86 0.38 0.89 -0.34 -0.28 -0.31 -0.04 0.26 -0.14 -0.66 -0.90 0.88 0.93 -0.64 -1.01 0.22 0.67 -0.26
	G -0.59 -0.50 -1.22 -1.00 -0.70 -0.62 -1.58 -1.63 -1.12 -0.73 -0.53 -0.46 -0.48 -0.32 -0.54 -0.48 -1.13 -1.11 -0.79 -0.65 -1.18 -1.24 -0.87
	T 0.58 -0.79 -0.61 -0.41 0.71 -0.57 -1.16 -0.04 0.50 0.34 0.32 0.09 0.20 -0.03 0.74 -0.63 -0.68 -0.35 0.71 -0.46 -0.62 -0.02 0.48
	No.10
	Motif name: DR8
	Alternate name: AT4G13480
	Alphabet: DNA
	Type: PWM
	Strands: +-
	Total IC: 3.36
	Pseudocount: 1
	Consensus: NANNNAMNNNNNHNNNANNNANNN
	Extra info: [Gene_ID] AT4G13480
	N A N N N A M N N N N N H N N N A N N N A N N N
	A 0.12 1.09 0.20 -0.12 0.12 1.06 0.84 -0.25 0.24 0.37 0.46 0.42 0.36 -0.06 0.33 -0.04 1.06 0.16 -0.10 0.24 1.06 0.79 0.01 0.26
	C -0.44 -0.85 0.84 0.88 -0.54 -0.88 0.44 0.91 -0.29 -0.18 -0.25 -0.20 0.03 0.32 -0.08 -0.55 -0.98 0.80 0.83 -0.63 -0.93 0.19 0.65 -0.20
	G -0.61 -0.45 -1.09 -1.19 -0.70 -0.62 -1.78 -1.58 -0.96 -0.55 -0.51 -0.44 -0.54 -0.66 -0.43 -0.62 -0.42 -1.19 -1.13 -0.75 -0.56 -1.17 -1.19 -0.85
	T 0.60 -0.80 -0.76 -0.33 0.69 -0.47 -0.84 -0.07 0.58 0.19 0.11 0.08 0.01 0.22 0.08 0.76 -0.58 -0.52 -0.28 0.66 -0.48 -0.54 -0.02 0.46
	No.11
	Motif name: DR9
	Alternate name: AT4G13480
	Alphabet: DNA
	Type: PWM
	Strands: +-
	Total IC: 3.23
	Pseudocount: 1
	Consensus: NANNNNMNNNNNNNHNNANNNNNNN
	Extra info: [Gene_ID] AT4G13480
	N A N N N N M N N N N N N N H N N A N N N N N N N
	A 0.13 1.04 0.21 -0.10 0.19 0.99 0.93 -0.22 0.19 0.35 0.31 0.50 0.38 0.21 0.11 0.52 -0.02 1.02 0.26 -0.14 0.20 0.99 0.78 0.00 0.29
	C -0.44 -0.68 0.77 0.87 -0.48 -0.86 0.37 0.85 -0.32 -0.17 -0.11 -0.21 -0.19 -0.09 0.35 -0.32 -0.53 -0.79 0.72 0.81 -0.62 -0.85 0.19 0.65 -0.24
	G -0.63 -0.48 -1.11 -1.15 -0.82 -0.53 -1.81 -1.75 -1.03 -0.65 -0.73 -0.56 -0.40 -0.35 -0.79 -0.50 -0.55 -0.46 -1.12 -0.97 -0.64 -0.40 -1.10 -1.17 -0.84
	T 0.60 -0.75 -0.57 -0.34 0.66 -0.37 -0.96 0.05 0.65 0.27 0.29 0.06 0.09 0.16 0.09 0.08 0.71 -0.58 -0.51 -0.28 0.64 -0.50 -0.57 -0.02 0.45
	No.12
	Motif name: DR10
	Alternate name: AT4G13480
	Alphabet: DNA
	Type: PWM
	Strands: +-
	Total IC: 3.82
	Pseudocount: 1
	Consensus: NANNNAMNNHHNNNNHNNANNNANNN
	Extra info: [Gene_ID] AT4G13480
	N A N N N A M N N H H N N N N H N N A N N N A N N N
	A 0.08 1.13 0.08 -0.23 0.15 1.09 0.94 -0.17 0.21 0.26 0.38 0.37 0.40 0.43 0.33 0.11 0.31 -0.17 1.10 0.09 -0.21 0.12 1.14 0.81 -0.03 0.31
	C -0.41 -0.88 0.92 0.97 -0.48 -0.94 0.39 0.89 -0.13 0.04 0.06 -0.08 -0.07 -0.06 -0.10 0.20 -0.20 -0.61 -0.90 0.88 0.95 -0.56 -0.99 0.22 0.67 -0.28
	G -0.63 -0.51 -1.39 -1.07 -0.90 -0.61 -1.69 -2.06 -0.95 -0.81 -0.65 -0.64 -0.39 -0.40 -0.35 -0.66 -0.41 -0.68 -0.47 -1.22 -1.05 -0.79 -0.71 -1.24 -1.22 -0.93
	T 0.63 -0.82 -0.58 -0.49 0.71 -0.53 -1.12 0.03 0.50 0.27 0.03 0.16 -0.05 -0.11 0.04 0.19 0.18 0.87 -0.75 -0.59 -0.46 0.73 -0.56 -0.60 0.00 0.49
	No.13
	Motif name: DR11
	Alternate name: AT4G13480
	Alphabet: DNA
	Type: PWM
	Strands: +-
	Total IC: 4.17
	Pseudocount: 1
	Consensus: NANCNAMNNNNHNNNHNNNANCNANNN
	Extra info: [Gene_ID] AT4G13480
	N A N C N A M N N N N H N N N H N N N A N C N A N N N
	A 0.06 1.15 -0.05 -0.41 0.21 1.16 1.00 -0.12 0.24 0.33 0.31 0.23 0.31 0.42 0.42 0.26 -0.04 0.37 -0.14 1.14 -0.02 -0.30 0.11 1.15 0.79 -0.04 0.27
	C -0.43 -0.93 1.00 1.06 -0.63 -1.04 0.38 0.91 -0.27 -0.16 -0.11 0.02 -0.05 -0.16 -0.27 0.03 0.25 -0.09 -0.50 -1.03 0.97 1.01 -0.69 -1.07 0.22 0.70 -0.31
	G -0.57 -0.41 -1.32 -1.24 -0.86 -0.64 -1.71 -2.14 -1.17 -0.57 -0.52 -0.33 -0.36 -0.49 -0.49 -0.53 -0.63 -0.47 -0.72 -0.42 -1.33 -1.18 -0.74 -0.59 -1.15 -1.27 -0.89
	T 0.62 -0.98 -0.65 -0.44 0.72 -0.64 -1.35 -0.04 0.63 0.23 0.18 0.02 0.02 0.08 0.17 0.12 0.25 0.07 0.83 -0.83 -0.61 -0.46 0.77 -0.63 -0.61 -0.01 0.53
	No.14
	Motif name: DR12
	Alternate name: AT4G13480
	Alphabet: DNA
	Type: PWM
	Strands: +-
	Total IC: 4.57
	Pseudocount: 1
	Consensus: NACCNAMNNNNNNNNNNNNNACCNANNN
	Extra info: [Gene_ID] AT4G13480
	N A C C N A M N N N N N N N N N N N N N A C C N A N N N
	A 0.02 1.17 -0.03 -0.48 0.11 1.19 0.98 -0.33 0.36 0.30 0.39 0.34 0.34 0.34 0.54 0.40 0.37 -0.07 0.40 -0.04 1.12 -0.11 -0.26 0.16 1.23 0.81 -0.03 0.30
	C -0.42 -0.99 1.08 1.16 -0.77 -1.10 0.31 0.93 -0.36 -0.07 -0.04 -0.11 -0.02 -0.06 -0.30 -0.28 -0.16 0.34 -0.12 -0.55 -1.01 1.09 1.08 -0.81 -1.29 0.25 0.68 -0.34
	G -0.55 -0.37 -1.48 -1.30 -0.80 -0.68 -1.51 -1.81 -1.10 -0.55 -0.47 -0.46 -0.45 -0.38 -0.45 -0.34 -0.43 -0.66 -0.64 -0.68 -0.30 -1.43 -1.21 -0.82 -0.72 -1.17 -1.32 -0.87
	T 0.64 -1.10 -0.88 -0.65 0.82 -0.67 -1.18 0.02 0.56 0.18 -0.01 0.11 0.02 0.02 0.01 0.10 0.10 0.20 0.17 0.78 -0.93 -0.80 -0.69 0.80 -0.66 -0.72 0.02 0.52
	No.15
	Motif name: DR13
	Alternate name: AT4G13480
	Alphabet: DNA
	Type: PWM
	Strands: +-
	Total IC: 4.75
	Pseudocount: 1
	Consensus: NACCNAMNNNNNNNNNNNHNNACCNANNN
	Extra info: [Gene_ID] AT4G13480
	N A C C N A M N N N N N N N N N N N H N N A C C N A N N N
	A -0.02 1.20 -0.07 -0.38 0.09 1.20 1.06 -0.30 0.24 0.30 0.36 0.31 0.42 0.35 0.49 0.57 0.51 0.32 0.00 0.39 0.08 1.16 -0.24 -0.42 0.10 1.22 0.82 -0.01 0.32
	C -0.38 -0.90 1.11 1.17 -0.73 -1.16 0.28 0.94 -0.31 -0.09 0.01 -0.03 -0.10 -0.14 -0.14 -0.21 -0.20 -0.04 0.16 -0.16 -0.64 -1.25 1.03 1.14 -0.76 -1.26 0.22 0.66 -0.28
	G -0.55 -0.48 -1.60 -1.53 -0.79 -0.68 -1.79 -1.91 -1.18 -0.75 -0.44 -0.37 -0.35 -0.42 -0.58 -0.66 -0.44 -0.53 -0.59 -0.44 -0.50 -0.41 -1.24 -1.30 -0.74 -0.53 -1.31 -1.35 -0.91
	T 0.64 -1.16 -0.85 -0.64 0.81 -0.68 -1.30 0.01 0.65 0.30 -0.04 0.01 -0.08 0.09 0.03 0.02 -0.05 0.12 0.28 0.09 0.68 -0.76 -0.55 -0.64 0.80 -0.82 -0.58 0.05 0.48
	No.16
	Motif name: DR14
	Alternate name: AT4G13480
	Alphabet: DNA
	Type: PWM
	Strands: +-
	Total IC: 4.93
	Pseudocount: 1
	Consensus: NACCNAMNNNNNNNNNNNHNNNACCNANNN
	Extra info: [Gene_ID] AT4G13480
	N A C C N A M N N N N N N N N N N N H N N N A C C N A N N N
	A -0.01 1.22 -0.12 -0.45 0.16 1.27 0.96 -0.16 0.27 0.31 0.29 0.22 0.35 0.31 0.41 0.48 0.60 0.47 0.22 -0.08 0.42 -0.09 1.17 -0.04 -0.31 0.16 1.23 0.84 0.00 0.30
	C -0.40 -1.08 1.09 1.20 -0.71 -1.37 0.37 0.93 -0.26 -0.12 -0.15 -0.10 -0.12 0.01 -0.06 -0.05 -0.31 -0.23 0.06 0.26 -0.14 -0.63 -1.24 1.06 1.08 -0.85 -1.40 0.20 0.69 -0.34
	G -0.52 -0.41 -1.43 -1.26 -1.05 -0.71 -1.67 -2.29 -1.19 -0.71 -0.27 -0.29 -0.31 -0.36 -0.43 -0.50 -0.60 -0.45 -0.65 -0.71 -0.44 -0.56 -0.29 -1.41 -1.41 -0.84 -0.57 -1.23 -1.35 -0.93
	T 0.64 -1.19 -0.77 -0.86 0.84 -0.76 -1.15 -0.01 0.60 0.30 0.07 0.11 -0.01 -0.03 -0.04 -0.10 0.03 0.04 0.20 0.31 0.02 0.79 -0.96 -0.81 -0.50 0.83 -0.74 -0.64 -0.01 0.54
	No.17
	Motif name: DR15
	Alternate name: AT4G13480
	Alphabet: DNA
	Type: PWM
	Strands: +-
	Total IC: 4.95
	Pseudocount: 1
	Consensus: NACCNAMNNNNHNNNHNNNNHNNAMCNANHN
	Extra info: [Gene_ID] AT4G13480
	N A C C N A M N N N N H N N N H N N N N H N N A M C N A N H N
	A 0.02 1.24 -0.16 -0.58 0.14 1.24 0.96 -0.28 0.50 0.32 0.29 0.21 0.32 0.25 0.48 0.34 0.40 0.47 0.36 0.39 0.05 0.34 -0.20 1.20 0.04 -0.40 0.14 1.17 0.80 0.00 0.33
	C -0.48 -1.22 1.13 1.23 -0.69 -1.30 0.45 0.97 -0.31 -0.17 -0.07 0.07 0.00 0.05 -0.14 0.06 0.00 -0.16 -0.20 -0.24 0.14 -0.02 -0.73 -1.19 1.01 1.10 -0.91 -1.13 0.20 0.66 -0.22
	G -0.58 -0.43 -1.46 -1.50 -0.94 -0.60 -1.86 -2.16 -1.24 -0.82 -0.63 -0.45 -0.40 -0.36 -0.35 -0.61 -0.53 -0.49 -0.28 -0.32 -0.67 -0.55 -0.53 -0.44 -1.42 -1.29 -0.83 -0.64 -1.17 -1.26 -0.91
	T 0.68 -1.11 -0.85 -0.66 0.81 -0.81 -1.27 -0.02 0.44 0.38 0.23 0.09 -0.01 0.00 -0.12 0.05 -0.02 0.01 0.03 0.06 0.30 0.09 0.87 -0.91 -0.77 -0.54 0.85 -0.61 -0.57 0.00 0.44
	No.18
	Motif name: DR16
	Alternate name: AT4G13480
	Alphabet: DNA
	Type: PWM
	Strands: +-
	Total IC: 4.91
	Pseudocount: 1
	Consensus: NACCNAMNNNNNHNNNNNNNNNNNAMCNANNN
	Extra info: [Gene_ID] AT4G13480
	N A C C N A M N N N N N H N N N N N N N N N N N A M C N A N N N
	A -0.01 1.19 -0.18 -0.67 0.03 1.24 0.98 -0.16 0.19 0.43 0.38 0.24 0.44 0.32 0.40 0.40 0.30 0.45 0.57 0.48 0.22 -0.12 0.50 0.01 1.22 0.00 -0.33 0.11 1.21 0.81 -0.04 0.30
	C -0.43 -1.02 1.10 1.18 -0.75 -1.17 0.44 0.95 -0.17 -0.10 -0.11 -0.08 0.01 -0.06 -0.11 0.03 0.07 -0.18 -0.29 -0.23 -0.07 0.42 -0.27 -0.58 -1.24 1.04 1.07 -0.77 -1.40 0.23 0.68 -0.29
	G -0.52 -0.46 -1.35 -1.10 -0.76 -0.74 -1.81 -2.32 -1.35 -0.82 -0.48 -0.42 -0.72 -0.27 -0.25 -0.50 -0.36 -0.37 -0.39 -0.47 -0.44 -0.62 -0.49 -0.63 -0.59 -1.49 -1.38 -0.79 -0.67 -1.23 -1.23 -0.82
	T 0.65 -1.00 -0.79 -0.63 0.84 -0.74 -1.37 -0.04 0.66 0.20 0.08 0.17 0.05 -0.06 -0.13 -0.08 -0.08 -0.03 -0.10 0.04 0.19 0.12 0.07 0.75 -0.80 -0.76 -0.49 0.81 -0.55 -0.62 -0.01 0.47
	No.19
	Motif name: DR17
	Alternate name: AT4G13480
	Alphabet: DNA
	Type: PWM
	Strands: +-
	Total IC: 4.58
	Pseudocount: 1
	Consensus: NACCNAMCNNNNHNNNNNNNNNNNNAMNNANNN
	Extra info: [Gene_ID] AT4G13480
	N A C C N A M C N N N N H N N N N N N N N N N N N A M N N A N N N
	A 0.05 1.20 -0.04 -0.48 0.08 1.19 1.00 -0.38 0.41 0.37 0.28 0.34 0.29 0.27 0.28 0.48 0.41 0.50 0.33 0.52 0.37 0.14 -0.05 0.43 0.00 1.14 0.04 -0.07 0.18 1.16 0.79 -0.01 0.29
	C -0.37 -1.01 1.05 1.12 -0.63 -0.97 0.38 1.02 -0.48 -0.28 -0.18 -0.05 0.02 0.04 0.01 0.00 -0.12 -0.08 -0.09 -0.06 -0.18 0.06 0.21 -0.06 -0.70 -1.08 0.99 0.98 -0.71 -1.22 0.20 0.65 -0.24
	G -0.56 -0.60 -1.44 -1.36 -0.84 -0.69 -1.86 -2.09 -1.17 -0.41 -0.33 -0.44 -0.45 -0.26 -0.28 -0.52 -0.40 -0.54 -0.66 -0.68 -0.43 -0.19 -0.72 -0.50 -0.58 -0.43 -1.40 -1.36 -0.85 -0.69 -1.08 -1.21 -0.87
	T 0.59 -0.86 -0.78 -0.47 0.80 -0.76 -1.22 -0.05 0.60 0.18 0.15 0.05 0.05 -0.10 -0.07 -0.14 -0.02 -0.06 0.23 -0.02 0.12 -0.02 0.34 -0.02 0.78 -0.79 -0.73 -0.53 0.77 -0.49 -0.62 0.01 0.47
	No.20
	Motif name: DR18
	Alternate name: AT4G13480
	Alphabet: DNA
	Type: PWM
	Strands: +-
	Total IC: 4.19
	Pseudocount: 1
	Consensus: NACCNAMNNNNNNNNNNNNNNNNNNNANNNANNN
	Extra info: [Gene_ID] AT4G13480
	N A C C N A M N N N N N N N N N N N N N N N N N N N A N N N A N N N
	A 0.04 1.14 -0.16 -0.43 -0.01 1.13 0.95 -0.14 0.11 0.48 0.36 0.27 0.23 0.30 0.28 0.43 0.37 0.32 0.51 0.49 0.52 0.43 0.28 -0.05 0.43 0.12 1.15 0.03 -0.25 0.14 1.13 0.74 0.00 0.29
	C -0.45 -1.06 1.04 1.05 -0.43 -0.93 0.33 0.96 -0.18 -0.19 -0.31 0.08 -0.04 -0.25 0.09 -0.09 -0.28 -0.16 -0.18 -0.14 -0.14 -0.36 -0.04 0.40 -0.05 -0.54 -0.99 0.95 0.94 -0.62 -1.08 0.22 0.66 -0.27
	G -0.50 -0.40 -1.26 -1.23 -0.85 -0.68 -1.71 -1.81 -1.09 -0.58 -0.42 -0.35 -0.32 -0.10 -0.32 -0.33 -0.28 -0.39 -0.44 -0.50 -0.41 -0.48 -0.35 -0.72 -0.47 -0.69 -0.64 -1.05 -0.99 -0.91 -0.82 -1.12 -1.29 -0.91
	T 0.61 -0.83 -0.66 -0.39 0.78 -0.61 -1.00 -0.23 0.65 0.08 0.22 -0.06 0.08 0.00 -0.12 -0.11 0.08 0.13 -0.06 -0.04 -0.14 0.21 0.03 0.14 -0.06 0.68 -0.65 -0.82 -0.45 0.78 -0.37 -0.51 0.02 0.50
	No.21
	Motif name: DR19
	Alternate name: AT4G13480
	Alphabet: DNA
	Type: PWM
	Strands: +-
	Total IC: 4.02
	Pseudocount: 1
	Consensus: NANNNAMCNNNHNHNNNNNNNNNHHHNANNNANNN
	Extra info: [Gene_ID] AT4G13480
	N A N N N A M C N N N H N H N N N N N N N N N H H H N A N N N A N N N
	A 0.06 1.07 0.04 -0.32 0.16 1.04 0.96 -0.31 0.39 0.39 0.38 0.28 0.47 0.24 0.33 0.16 0.47 0.30 0.49 0.43 0.43 0.50 0.35 0.12 0.01 0.27 -0.05 1.09 0.13 -0.12 0.11 1.06 0.81 0.03 0.32
	C -0.40 -0.71 0.95 0.97 -0.60 -0.92 0.36 1.03 -0.37 -0.23 -0.24 0.04 -0.20 0.00 -0.02 -0.04 -0.20 0.18 -0.17 0.07 -0.19 -0.23 -0.14 0.16 0.40 0.01 -0.77 -0.84 0.81 0.85 -0.47 -0.87 0.20 0.64 -0.27
	G -0.56 -0.47 -1.50 -1.22 -0.71 -0.49 -1.70 -2.42 -1.19 -0.69 -0.45 -0.53 -0.16 -0.48 -0.43 -0.21 -0.39 -0.40 -0.43 -0.43 -0.37 -0.48 -0.36 -0.60 -0.77 -0.42 -0.64 -0.37 -1.21 -1.25 -0.75 -0.68 -1.16 -1.25 -0.87
	T 0.61 -0.82 -0.55 -0.30 0.69 -0.51 -1.11 -0.06 0.57 0.29 0.17 0.10 -0.23 0.15 0.02 0.07 -0.02 -0.17 -0.05 -0.21 0.00 0.02 0.05 0.19 0.12 0.06 0.85 -0.87 -0.47 -0.22 0.68 -0.42 -0.61 0.00 0.46
	No.22
	Motif name: DR20
	Alternate name: AT4G13480
	Alphabet: DNA
	Type: PWM
	Strands: +-
	Total IC: 4.24
	Pseudocount: 1
	Consensus: NACCNAMCNNNNNNNNNNNNNNNNNHNNANNNANNNN
	Extra info: [Gene_ID] AT4G13480
	N A C C N A M C N N N N N N N N N N N N N N N N N H N N A N N N A N N N N
	A 0.12 1.17 -0.09 -0.38 0.14 1.08 0.83 -0.36 0.32 0.39 0.26 0.38 0.24 0.33 0.43 0.25 0.54 0.28 0.28 0.48 0.42 0.43 0.48 0.34 0.41 0.11 0.32 0.06 1.10 0.02 -0.12 0.28 1.13 0.78 -0.11 0.34 0.45
	C -0.49 -0.79 1.01 1.05 -0.46 -1.08 0.50 1.04 -0.23 -0.11 -0.20 -0.02 0.10 0.01 -0.04 -0.11 -0.16 0.14 -0.03 0.10 0.05 0.05 -0.17 -0.03 0.09 0.39 -0.03 -0.66 -0.75 0.91 0.91 -0.60 -1.02 0.20 0.72 -0.19 -0.18
	G -0.53 -0.59 -1.30 -1.30 -0.89 -0.50 -1.59 -1.91 -0.78 -0.72 -0.37 -0.54 -0.25 -0.23 -0.17 -0.25 -0.40 -0.52 -0.28 -0.72 -0.54 -0.66 -0.42 -0.49 -0.63 -0.82 -0.52 -0.61 -0.68 -1.07 -1.01 -0.90 -0.63 -1.17 -1.24 -1.01 -0.69
	T 0.60 -0.96 -0.64 -0.40 0.71 -0.50 -1.08 -0.14 0.40 0.21 0.22 0.03 -0.13 -0.17 -0.33 0.06 -0.16 -0.02 -0.02 -0.11 -0.09 -0.02 -0.04 0.05 -0.06 0.06 0.11 0.74 -0.66 -0.68 -0.49 0.67 -0.57 -0.55 0.00 0.45 0.18
	No.23
	Motif name: SEP2
	Alternate name: AT4G13480
	Alphabet: DNA
	Type: PWM
	Strands: +-
	Total IC: 3
	Pseudocount: 1
	Consensus: NNNNNNNNNNNNNNNNNNNNNNNNNNNNN
	Extra info: [Gene_ID] AT4G13480
	N N N N N N N N N N N N N N N N N N N N N N N N N N N N N
	A 0.65 0.23 -0.40 -0.31 0.84 -0.19 -0.19 -0.57 0.85 0.29 0.38 0.26 0.31 0.34 0.36 0.56 0.26 0.22 -0.31 0.22 -0.31 0.93 0.00 -0.25 0.14 0.98 0.71 -0.14 0.03
	C -0.67 -1.01 -0.89 -0.43 -0.68 -0.65 -0.88 -0.19 -0.49 -0.52 -0.55 -0.40 -0.28 -0.34 -0.62 -0.93 -0.59 -0.37 0.12 -0.40 -0.20 -0.99 0.73 0.74 -1.10 -1.15 0.08 0.54 -0.43
	G -0.48 0.50 0.06 -1.02 -0.63 0.68 0.69 -0.90 -0.55 -0.28 0.24 -0.46 -0.20 -0.49 -0.15 -0.31 -0.20 -0.34 -0.72 -0.31 -0.69 -0.10 -0.86 -0.66 -0.64 -0.29 -0.92 -1.18 -0.76
	T 0.11 -0.12 0.73 0.97 -0.08 -0.17 -0.05 0.94 -0.31 0.33 -0.26 0.40 0.10 0.29 0.22 0.26 0.35 0.35 0.59 0.35 0.77 -0.60 -0.33 -0.23 0.84 -0.39 -0.36 0.25 0.72
	No.24
	Motif name: IR0
	Alternate name: AT4G13480
	Alphabet: DNA
	Type: PWM
	Strands: +-
	Total IC: 3.7
	Pseudocount: 1
	Consensus: NANNNAANNKTNNNTN
	Extra info: [Gene_ID] AT4G13480
	N A N N N A A N N K T N N N T N
	A -0.16 1.07 -0.24 -0.50 0.18 1.18 1.11 0.54 0.40 -1.10 -0.37 0.84 -0.35 -0.53 -0.78 0.83
	C -0.65 -1.23 0.95 0.95 -0.93 -1.58 -0.26 -0.07 -2.55 -1.35 -0.55 -0.78 -1.05 -1.02 -0.24 -0.54
	G -0.42 -0.41 -1.08 -0.84 -0.60 -0.48 -1.12 -2.34 -0.11 0.10 -1.57 -0.95 0.94 0.93 -1.17 -0.61
	T 0.78 -0.46 -0.42 -0.31 0.75 -0.54 -0.88 0.49 0.67 1.05 1.14 0.15 -0.30 -0.14 1.09 -0.19
	No.25
	Motif name: IR1
	Alternate name: AT4G13480
	Alphabet: DNA
	Type: PWM
	Strands: +-
	Total IC: 4.45
	Pseudocount: 1
	Consensus: NANCNAAHWDTTNGGTN
	Extra info: [Gene_ID] AT4G13480
	N A N C N A A H W D T T N G G T N
	A -0.12 1.11 -0.16 -0.52 0.06 1.14 1.18 0.41 0.82 0.24 -1.06 -0.70 0.89 -0.44 -0.50 -0.73 0.84
	C -0.69 -1.48 0.98 1.01 -1.11 -1.54 -0.26 0.37 -1.51 -1.95 -1.60 -0.28 -0.83 -0.97 -1.27 -0.20 -0.58
	G -0.53 -0.13 -1.15 -1.13 -0.70 -0.28 -1.27 -2.62 -1.81 0.56 -0.05 -1.66 -0.92 1.03 1.01 -1.40 -0.64
	T 0.82 -0.81 -0.55 -0.27 0.91 -0.68 -1.04 0.29 0.68 0.12 1.15 1.17 0.07 -0.49 -0.22 1.10 -0.15
	No.26
	Motif name: IR2
	Alternate name: AT4G13480
	Alphabet: DNA
	Type: PWM
	Strands: +-
	Total IC: 3.32
	Pseudocount: 1
	Consensus: NNNNNAANWWNKNNNNTN
	Extra info: [Gene_ID] AT4G13480
	N N N N N A A N W W N K N N N N T N
	A -0.02 0.97 0.03 -0.33 0.20 1.01 1.05 -0.11 0.47 0.72 0.25 -1.09 -0.34 0.78 -0.19 -0.17 -0.45 0.77
	C -0.69 -1.20 0.67 0.79 -0.98 -0.98 -0.12 0.66 -1.12 -1.50 -1.87 -1.55 -0.36 -0.71 -0.83 -1.05 -0.28 -0.49
	G -0.49 -0.18 -0.83 -0.68 -0.62 -0.35 -1.35 -1.59 -0.92 -0.77 0.65 0.11 -1.12 -0.83 0.76 0.71 -1.32 -0.69
	T 0.75 -0.48 -0.28 -0.23 0.76 -0.53 -0.70 0.21 0.70 0.50 -0.06 1.08 0.98 0.14 -0.21 -0.01 1.03 -0.05
	No.27
	Motif name: IR3
	Alternate name: AT4G13480
	Alphabet: DNA
	Type: PWM
	Strands: +-
	Total IC: 2.96
	Pseudocount: 1
	Consensus: NNNNNNMNNNNNKNNNNNN
	Extra info: [Gene_ID] AT4G13480
	N N N N N N M N N N N N K N N N N N N
	A -0.02 0.91 0.04 -0.34 0.11 0.88 0.83 -0.30 0.21 0.37 0.84 0.28 -1.03 -0.42 0.72 -0.05 -0.20 -0.59 0.80
	C -0.72 -1.24 0.63 0.66 -0.87 -0.92 0.40 0.67 -0.60 -0.51 -0.84 -1.63 -1.63 -0.24 -0.81 -0.82 -0.96 -0.24 -0.54
	G -0.57 -0.05 -0.84 -0.82 -0.65 -0.29 -1.53 -1.03 -1.16 -0.56 -0.84 0.64 0.47 -1.02 -0.72 0.73 0.62 -0.83 -0.66
	T 0.79 -0.45 -0.20 0.09 0.79 -0.30 -0.84 0.14 0.80 0.41 0.13 -0.15 0.85 0.93 0.23 -0.30 0.11 0.94 -0.10
	No.28
	Motif name: IR4
	Alternate name: AT4G13480
	Alphabet: DNA
	Type: PWM
	Strands: +-
	Total IC: 3.44
	Pseudocount: 1
	Consensus: NANNNANNNNNNNKTNNNNN
	Extra info: [Gene_ID] AT4G13480
	N A N N N A N N N N N N N K T N N N N N
	A -0.06 1.07 -0.12 -0.21 0.15 1.01 0.69 -0.38 0.18 0.29 0.27 0.83 0.36 -0.99 -0.40 0.86 -0.11 -0.32 -0.53 0.81
	C -0.64 -1.10 0.72 0.79 -0.83 -1.19 0.32 0.74 -0.53 -0.41 -0.36 -1.05 -1.49 -1.62 -0.44 -0.59 -0.94 -1.02 -0.18 -0.50
	G -0.54 -0.29 -1.04 -0.85 -0.77 -0.23 -1.53 -1.53 -1.27 -0.80 -0.62 -0.53 0.64 0.39 -1.15 -1.03 0.82 0.77 -1.24 -0.62
	T 0.78 -0.70 -0.08 -0.24 0.80 -0.52 -0.32 0.28 0.81 0.54 0.45 0.07 -0.32 0.89 1.04 0.05 -0.35 0.00 1.00 -0.16
	No.29
	Motif name: IR5
	Alternate name: AT4G13480
	Alphabet: DNA
	Type: PWM
	Strands: +-
	Total IC: 3.36
	Pseudocount: 1
	Consensus: NNNNNAMNNNNNNNKTNNNNN
	Extra info: [Gene_ID] AT4G13480
	N N N N N A M N N N N N N N K T N N N N N
	A -0.06 0.94 0.07 -0.38 0.10 1.10 0.89 -0.57 0.19 0.37 0.21 0.38 0.67 -0.02 -1.16 -0.37 0.82 -0.16 -0.24 -0.44 0.82
	C -0.65 -1.28 0.77 0.78 -0.96 -1.04 0.31 0.98 -0.52 -0.38 -0.19 -0.26 -0.64 -1.69 -1.16 -0.23 -0.71 -0.90 -1.12 -0.16 -0.56
	G -0.47 -0.11 -1.06 -0.82 -0.48 -0.62 -1.84 -1.50 -0.93 -0.64 -0.36 -0.55 -0.57 0.77 0.23 -1.47 -0.75 0.77 0.74 -1.02 -0.64
	T 0.75 -0.43 -0.37 -0.07 0.77 -0.46 -0.66 0.01 0.71 0.37 0.25 0.23 0.13 -0.01 0.95 1.01 0.04 -0.21 0.02 0.91 -0.12
	No.30
	Motif name: IR6
	Alternate name: AT4G13480
	Alphabet: DNA
	Type: PWM
	Strands: +-
	Total IC: 3.51
	Pseudocount: 1
	Consensus: NNNNNNMNNNNNNNRKNNNNNN
	Extra info: [Gene_ID] AT4G13480
	N N N N N N M N N N N N N N R K N N N N N N
	A -0.10 0.96 0.17 -0.24 0.06 0.96 1.00 -0.31 0.16 0.15 0.28 0.30 0.49 0.84 0.33 -0.77 -0.21 0.69 -0.12 -0.16 -0.62 0.73
	C -0.62 -1.32 0.63 0.80 -0.81 -0.96 0.21 0.62 -0.53 -0.37 -0.35 -0.25 -0.37 -1.23 -2.19 -1.85 -0.50 -0.66 -0.64 -1.11 -0.15 -0.44
	G -0.53 -0.14 -0.98 -0.79 -0.62 -0.47 -2.27 -1.53 -1.05 -0.53 -0.39 -0.58 -0.42 -0.53 0.88 0.13 -1.15 -0.73 0.72 0.72 -1.10 -0.73
	T 0.79 -0.43 -0.29 -0.26 0.80 -0.28 -0.63 0.39 0.77 0.52 0.32 0.33 0.10 0.13 -0.56 1.03 0.98 0.20 -0.34 -0.01 0.99 0.00
	No.31
	Motif name: IR7
	Alternate name: AT4G13480
	Alphabet: DNA
	Type: PWM
	Strands: +-
	Total IC: 3.77
	Pseudocount: 1
	Consensus: NANNNAMNNNNNNNNNKTNNNTN
	Extra info: [Gene_ID] AT4G13480
	N A N N N A M N N N N N N N N N K T N N N T N
	A -0.12 1.03 -0.13 -0.34 0.08 1.03 1.00 -0.13 -0.22 0.12 0.10 0.36 0.39 0.46 0.80 0.41 -0.75 -0.23 0.81 -0.28 -0.31 -0.56 0.79
	C -0.59 -1.05 0.87 0.83 -0.96 -1.32 0.23 0.49 -0.49 -0.47 -0.35 -0.58 -0.62 -0.65 -1.06 -2.03 -1.51 -0.46 -0.74 -0.71 -0.93 -0.23 -0.50
	G -0.60 -0.17 -1.09 -0.91 -0.63 -0.46 -1.75 -1.34 -1.09 -0.37 -0.35 -0.25 -0.14 -0.20 -0.47 0.71 0.16 -1.67 -0.79 0.89 0.72 -1.19 -0.59
	T 0.81 -0.77 -0.35 -0.15 0.84 -0.25 -0.91 0.36 0.97 0.50 0.43 0.27 0.19 0.16 0.07 -0.35 0.95 1.07 0.10 -0.47 0.03 1.02 -0.14
	No.32
	Motif name: IR8
	Alternate name: AT4G13480
	Alphabet: DNA
	Type: PWM
	Strands: +-
	Total IC: 4.06
	Pseudocount: 1
	Consensus: NANNNAMNNNNNNNNWRKTNNNTN
	Extra info: [Gene_ID] AT4G13480
	N A N N N A M N N N N N N N N W R K T N N N T N
	A -0.15 1.00 -0.08 -0.36 0.13 1.09 0.93 -0.45 0.16 -0.01 0.14 0.54 0.31 0.31 0.61 0.98 0.64 -1.11 -0.44 0.85 -0.14 -0.39 -0.58 0.82
	C -0.64 -1.30 0.85 0.91 -0.80 -1.26 0.19 0.79 -0.59 -0.38 -0.41 -0.41 -0.32 -0.38 -0.69 -1.11 -2.22 -1.72 -0.36 -0.59 -1.01 -0.88 -0.29 -0.53
	G -0.51 -0.11 -1.08 -0.83 -0.75 -0.29 -1.95 -1.67 -1.11 -0.54 -0.24 -0.43 -0.08 -0.32 -0.22 -1.30 0.54 0.32 -1.13 -0.84 0.84 0.82 -1.07 -0.68
	T 0.81 -0.59 -0.36 -0.37 0.80 -0.64 -0.52 0.30 0.81 0.64 0.37 0.07 0.02 0.26 0.00 0.21 -0.36 0.99 1.02 -0.04 -0.31 -0.12 1.02 -0.12
	No.33
	Motif name: IR9
	Alternate name: AT4G13480
	Alphabet: DNA
	Type: PWM
	Strands: +-
	Total IC: 3.9
	Pseudocount: 1
	Consensus: NNNNNNMNNNNNNNNNNRKTNNNNN
	Extra info: [Gene_ID] AT4G13480
	N N N N N N M N N N N N N N N N N R K T N N N N N
	A -0.14 0.99 -0.15 -0.27 0.17 0.99 0.94 -0.51 0.20 0.36 0.17 0.44 0.28 0.32 0.46 0.50 0.84 0.36 -0.81 -0.35 0.84 -0.24 -0.22 -0.52 0.77
	C -0.69 -1.31 0.77 0.79 -0.94 -1.20 0.32 0.72 -0.64 -0.53 -0.37 -0.28 -0.22 -0.22 -0.18 -0.48 -1.46 -2.78 -1.91 -0.40 -0.57 -0.68 -0.93 -0.08 -0.54
	G -0.43 -0.23 -0.70 -0.85 -0.74 -0.22 -1.56 -1.72 -1.32 -0.69 -0.64 -0.56 -0.16 -0.14 -0.28 -0.53 -0.53 0.78 0.58 -1.29 -0.99 0.84 0.77 -1.31 -0.57
	T 0.79 -0.38 -0.37 -0.16 0.81 -0.48 -1.01 0.43 0.85 0.49 0.54 0.19 0.04 -0.03 -0.12 0.23 0.20 -0.24 0.74 1.04 0.06 -0.44 -0.13 0.96 -0.11
	No.34
	Motif name: IR10
	Alternate name: AT4G13480
	Alphabet: DNA
	Type: PWM
	Strands: +-
	Total IC: 3.99
	Pseudocount: 1
	Consensus: NANNNAMNNNNNNNNNNWNKNNNNTN
	Extra info: [Gene_ID] AT4G13480
	N A N N N A M N N N N N N N N N N W N K N N N N T N
	A -0.15 1.05 -0.05 -0.47 -0.04 1.02 0.90 -0.40 0.10 0.16 0.07 0.09 0.45 0.05 0.37 0.71 0.52 0.90 0.40 -1.17 -0.42 0.89 -0.28 -0.31 -0.70 0.80
	C -0.62 -1.35 0.87 0.90 -0.81 -1.02 0.21 0.65 -0.31 -0.27 -0.47 -0.10 -0.25 -0.03 -0.33 -0.59 -0.81 -1.29 -1.47 -1.29 -0.21 -0.68 -0.83 -1.12 -0.24 -0.53
	G -0.59 -0.35 -1.18 -1.06 -0.69 -0.42 -1.42 -1.38 -1.21 -0.67 -0.44 -0.25 -0.27 -0.40 -0.36 -0.81 -0.06 -0.78 0.69 0.37 -1.25 -1.09 0.94 0.84 -1.04 -0.66
	T 0.83 -0.41 -0.38 -0.10 0.88 -0.46 -0.72 0.36 0.76 0.51 0.58 0.22 -0.05 0.29 0.18 0.18 0.05 0.19 -0.49 0.89 0.98 0.07 -0.52 -0.09 1.04 -0.10
	No.35
	Motif name: IR11
	Alternate name: AT4G13480
	Alphabet: DNA
	Type: PWM
	Strands: +-
	Total IC: 3.8
	Pseudocount: 1
	Consensus: NNNNNAMNNNNHNNNNNNNRKTNNNTN
	Extra info: [Gene_ID] AT4G13480
	N N N N N A M N N N N H N N N N N N N R K T N N N T N
	A -0.08 0.96 -0.05 -0.33 0.12 1.05 0.89 -0.35 0.08 0.13 0.27 0.10 -0.17 0.37 0.10 0.15 0.31 0.52 0.89 0.41 -0.86 -0.37 0.81 -0.29 -0.40 -0.64 0.74
	C -0.66 -1.07 0.88 0.82 -0.87 -1.30 0.28 0.71 -0.61 -0.58 -0.42 0.05 -0.19 -0.21 -0.30 -0.17 -0.40 -0.45 -1.50 -2.08 -2.01 -0.36 -0.59 -0.74 -0.85 -0.38 -0.41
	G -0.47 -0.10 -0.93 -0.87 -0.77 -0.55 -1.30 -1.30 -0.77 -0.50 -0.28 -0.33 -0.05 -0.42 -0.21 -0.13 -0.35 -0.64 -0.50 0.74 0.23 -1.20 -0.73 0.84 0.77 -1.24 -0.63
	T 0.77 -0.62 -0.58 -0.16 0.83 -0.25 -0.93 0.23 0.77 0.61 0.30 0.13 0.34 0.13 0.33 0.12 0.28 0.25 0.12 -0.40 1.02 1.01 -0.04 -0.34 -0.03 1.11 -0.09
	No.36
	Motif name: IR12
	Alternate name: AT4G13480
	Alphabet: DNA
	Type: PWM
	Strands: +-
	Total IC: 3.63
	Pseudocount: 1
	Consensus: NNNNNNMNTNNNNNNNNNNNNKNNNNNN
	Extra info: [Gene_ID] AT4G13480
	N N N N N N M N T N N N N N N N N N N N N K N N N N N N
	A -0.06 0.98 0.05 -0.31 0.12 0.96 1.00 -0.36 -0.12 -0.07 0.17 0.19 0.00 0.09 0.23 0.39 0.17 0.49 0.46 0.85 0.37 -0.68 -0.31 0.86 -0.12 -0.52 -0.32 0.80
	C -0.73 -1.40 0.74 0.77 -0.78 -1.06 0.04 0.73 -0.79 0.00 -0.57 -0.41 0.04 -0.09 -0.39 -0.30 -0.41 -0.30 -0.30 -1.09 -1.67 -1.75 -0.22 -0.73 -0.80 -0.76 -0.26 -0.44
	G -0.56 -0.27 -1.01 -0.71 -0.64 -0.43 -1.67 -1.75 -1.04 -0.54 -0.17 -0.39 -0.25 -0.48 -0.09 -0.36 -0.19 -0.25 -0.25 -0.51 0.77 0.41 -1.10 -1.09 0.76 0.71 -1.30 -0.79
	T 0.82 -0.29 -0.32 -0.18 0.76 -0.26 -0.61 0.34 1.01 0.44 0.39 0.43 0.17 0.36 0.17 0.13 0.32 -0.09 -0.05 0.04 -0.54 0.81 0.90 0.16 -0.30 0.11 0.97 -0.09
	No.37
	Motif name: IR13
	Alternate name: AT4G13480
	Alphabet: DNA
	Type: PWM
	Strands: +-
	Total IC: 4
	Pseudocount: 1
	Consensus: NANNNNMNNNNNNNNNNNNNNNKNNNNNN
	Extra info: [Gene_ID] AT4G13480
	N A N N N N M N N N N N N N N N N N N N N N K N N N N N N
	A -0.08 1.07 0.06 -0.42 0.04 0.99 0.76 -0.26 0.02 0.44 0.36 0.38 0.59 0.24 0.08 0.41 0.17 0.43 0.46 0.60 0.77 0.19 -0.90 -0.42 0.91 -0.33 -0.34 -0.53 0.76
	C -0.66 -1.08 0.78 0.80 -0.96 -1.13 0.43 0.75 -0.59 -0.49 -0.43 -0.70 -0.90 -0.15 -0.20 -0.15 -0.43 -0.28 -0.49 -0.70 -1.17 -1.98 -1.89 -0.39 -0.58 -1.13 -0.84 -0.23 -0.54
	G -0.48 -0.61 -1.04 -0.90 -0.72 -0.29 -1.53 -2.07 -0.85 -0.56 -0.28 -0.18 -0.34 -0.03 -0.10 -0.59 -0.01 -0.31 -0.23 -0.70 -0.43 0.80 0.17 -0.92 -1.11 0.90 0.75 -1.13 -0.63
	T 0.77 -0.37 -0.40 -0.03 0.89 -0.43 -0.70 0.32 0.82 0.32 0.21 0.26 0.23 -0.10 0.19 0.15 0.19 0.04 0.08 0.32 0.15 -0.20 1.05 0.97 -0.02 -0.19 -0.04 1.00 -0.04
	No.38
	Motif name: IR16
	Alternate name: AT4G13480
	Alphabet: DNA
	Type: PWM
	Strands: +-
	Total IC: 5.01
	Pseudocount: 1
	Consensus: NANNTAMYNNNNNNHNNNNNNNNNRKTAGNTN
	Extra info: [Gene_ID] AT4G13480
	N A N N T A M Y N N N N N N H N N N N N N N N N R K T A G N T N
	A -0.07 1.16 -0.09 -0.37 -0.07 1.18 0.84 -0.69 -0.02 0.13 0.23 0.15 -0.09 0.11 0.03 0.49 0.31 0.13 0.19 0.36 0.36 0.32 0.55 0.99 0.29 -0.84 -0.35 1.07 -0.15 -0.47 -0.69 0.77
	C -0.60 -1.50 0.93 0.99 -1.32 -1.44 0.54 0.85 -0.49 -0.21 -0.34 -0.11 -0.06 -0.13 0.01 -0.49 -0.13 -0.16 0.11 -0.21 -0.73 -0.34 -0.73 -1.26 -2.10 -1.49 -0.62 -0.86 -1.22 -1.35 -0.26 -0.43
	G -0.54 -0.40 -0.92 -1.25 -0.72 -0.62 -2.43 -1.76 -0.66 -0.81 -0.52 -0.29 -0.29 -0.09 -0.37 -0.52 -0.59 -0.43 -0.34 -0.37 -0.06 -0.43 -0.21 -0.77 0.84 0.19 -1.37 -1.09 1.01 0.97 -1.33 -0.78
	T 0.77 -0.61 -0.69 -0.28 1.03 -0.49 -0.81 0.36 0.74 0.55 0.43 0.19 0.36 0.09 0.27 0.25 0.25 0.34 -0.02 0.11 0.21 0.29 0.09 0.01 -0.40 0.96 1.12 -0.17 -0.60 -0.11 1.10 -0.04
	No.39
	Motif name: SEP3
	Alternate name: AT4G13480
	Alphabet: DNA
	Type: PWM
	Strands: +-
	Total IC: 3
	Pseudocount: 1
	Consensus: NNNNNNNNNNNNNNNNNNNNNNNNNNNNN
	Extra info: [Gene_ID] AT4G13480
	N N N N N N N N N N N N N N N N N N N N N N N N N N N N N
	A 0.65 0.23 -0.40 -0.31 0.84 -0.19 -0.19 -0.57 0.85 0.29 0.38 0.26 0.31 0.34 0.36 0.56 0.26 0.22 -0.31 0.22 -0.31 0.93 0.00 -0.25 0.14 0.98 0.71 -0.14 0.03
	C -0.67 -1.01 -0.89 -0.43 -0.68 -0.65 -0.88 -0.19 -0.49 -0.52 -0.55 -0.40 -0.28 -0.34 -0.62 -0.93 -0.59 -0.37 0.12 -0.40 -0.20 -0.99 0.73 0.74 -1.10 -1.15 0.08 0.54 -0.43
	G -0.48 0.50 0.06 -1.02 -0.63 0.68 0.69 -0.90 -0.55 -0.28 0.24 -0.46 -0.20 -0.49 -0.15 -0.31 -0.20 -0.34 -0.72 -0.31 -0.69 -0.10 -0.86 -0.66 -0.64 -0.29 -0.92 -1.18 -0.76
	T 0.11 -0.12 0.73 0.97 -0.08 -0.17 -0.05 0.94 -0.31 0.33 -0.26 0.40 0.10 0.29 0.22 0.26 0.35 0.35 0.59 0.35 0.77 -0.60 -0.33 -0.23 0.84 -0.39 -0.36 0.25 0.72
	No.40
	Motif name: ER2
	Alternate name: AT4G13480
	Alphabet: DNA
	Type: PWM
	Strands: +-
	Total IC: 4.53
	Pseudocount: 1
	Consensus: NNNTNGGTNNACCWANNN
	Extra info: [Gene_ID] AT4G13480
	N N N T N G G T N N A C C W A N N N
	A 0.78 0.28 -0.45 -0.83 0.99 -0.44 -0.61 -1.17 0.97 -0.43 1.34 -0.22 -0.40 0.10 1.16 0.75 -0.29 0.08
	C -0.89 -1.28 -1.17 -0.31 -0.88 -1.07 -1.17 -0.17 -0.94 -0.41 -2.39 1.04 1.06 -1.48 -1.72 0.20 0.63 -0.47
	G -0.49 0.59 0.17 -1.50 -1.01 1.07 1.02 -1.98 -0.48 -0.80 -0.12 -1.08 -1.22 -0.82 -0.36 -1.19 -1.25 -0.81
	T 0.05 -0.20 0.77 1.19 -0.04 -0.54 -0.20 1.27 -0.31 0.95 -1.46 -0.71 -0.47 1.00 -0.54 -0.46 0.28 0.72
	No.41
	Motif name: ER3
	Alternate name: AT4G13480
	Alphabet: DNA
	Type: PWM
	Strands: +-
	Total IC: 2.75
	Pseudocount: 1
	Consensus: NNNNNNDTNNNANNNANNN
	Extra info: [Gene_ID] AT4G13480
	N N N N N N D T N N N A N N N A N N N
	A 0.72 0.29 -0.39 -0.46 0.81 -0.06 0.00 -0.63 0.77 0.25 -0.21 1.06 0.05 -0.45 0.12 1.00 0.69 -0.16 0.11
	C -0.82 -1.10 -0.96 -0.17 -0.64 -0.70 -1.24 -0.38 -0.34 -0.49 -0.53 -1.20 0.61 0.77 -1.00 -1.34 0.08 0.52 -0.45
	G -0.54 0.45 0.10 -1.17 -0.92 0.72 0.63 -1.09 -1.10 -0.38 -0.33 -0.27 -0.94 -0.97 -0.59 -0.30 -0.97 -1.11 -0.84
	T 0.13 -0.09 0.72 0.96 0.11 -0.37 0.04 1.08 0.06 0.41 0.72 -0.61 -0.12 0.08 0.80 -0.35 -0.29 0.27 0.71
	No.42
	Motif name: ER7a
	Alternate name: AT4G13480
	Alphabet: DNA
	Type: PWM
	Strands: +-
	Total IC: 2.62
	Pseudocount: 1
	Consensus: NNNTNNNTNNDNNNNNNNNNNNN
	Extra info: [Gene_ID] AT4G13480
	N N N T N N N T N N D N N N N N N N N N N N N
	A 0.61 0.16 -0.48 -0.63 0.78 -0.24 -0.33 -0.60 0.83 0.15 0.22 0.23 -0.17 0.00 0.00 0.84 0.01 -0.37 -0.10 0.83 0.42 -0.10 0.08
	C -0.81 -1.12 -1.01 -0.35 -0.81 -0.83 -1.04 -0.40 -0.57 -0.37 -0.72 -0.46 0.16 -0.05 -1.03 -0.85 0.49 0.49 -0.74 -1.07 -0.05 0.24 -0.42
	G -0.50 0.56 0.11 -1.19 -0.97 0.75 0.76 -1.04 -1.02 -0.20 0.12 -0.35 -0.64 -0.54 -0.60 -0.28 -0.76 -0.60 -0.42 -0.28 -0.73 -0.69 -0.57
	T 0.26 -0.07 0.77 1.09 0.26 -0.15 0.04 1.07 0.07 0.31 0.18 0.40 0.43 0.43 0.89 -0.26 0.00 0.21 0.78 -0.13 0.13 0.35 0.60
	No.43
	Motif name: ER7b
	Alternate name: AT4G13480
	Alphabet: DNA
	Type: PWM
	Strands: +-
	Total IC: 2.62
	Pseudocount: 1
	Consensus: NNNNNNNNNNNNHNNANNNANNN
	Extra info: [Gene_ID] AT4G13480
	N N N N N N N N N N N N H N N A N N N A N N N
	A 0.60 0.35 0.13 -0.13 0.78 0.21 0.00 -0.26 0.89 0.43 0.43 0.40 0.18 0.31 0.07 1.07 0.04 -0.15 0.26 1.09 0.77 -0.07 0.26
	C -0.57 -0.69 -0.73 -0.28 -0.42 -0.60 -0.76 -0.28 -0.60 -0.54 -0.64 -0.35 0.12 -0.20 -1.02 -1.04 0.76 0.75 -0.97 -1.19 0.11 0.56 -0.50
	G -0.42 0.23 -0.05 -1.07 -0.74 0.49 0.49 -0.85 -1.03 -0.05 0.16 -0.46 -0.72 -0.37 -0.57 -0.40 -1.04 -0.83 -0.81 -0.35 -1.01 -1.12 -0.81
	T 0.08 -0.10 0.42 0.83 -0.10 -0.37 0.01 0.84 -0.01 0.00 -0.17 0.23 0.22 0.15 0.83 -0.60 -0.33 -0.24 0.78 -0.63 -0.48 0.16 0.61
	No.44
	Motif name: ER8
	Alternate name: AT4G13480
	Alphabet: DNA
	Type: PWM
	Strands: +-
	Total IC: 3.42
	Pseudocount: 1
	Consensus: NNNTNNNNNNDNNNNTANNNANNN
	Extra info: [Gene_ID] AT4G13480
	N N N T N N N N N N D N N N N T A N N N A N N N
	A 0.70 0.20 -0.43 -0.38 0.82 -0.14 -0.54 -0.45 0.85 0.52 0.46 0.37 -0.09 -0.27 0.11 -0.39 1.05 -0.09 -0.24 0.07 1.06 0.72 -0.16 0.12
	C -0.73 -1.14 -0.95 -0.56 -0.65 -0.77 -0.84 -0.09 -0.73 -0.59 -0.84 -0.47 -0.41 0.04 -0.49 -1.38 -1.18 0.79 0.83 -1.07 -1.29 0.14 0.51 -0.57
	G -0.55 0.58 0.09 -1.06 -0.97 0.75 0.84 -1.28 -0.54 -0.54 0.01 -0.35 -0.29 -0.76 -0.29 -0.35 -0.31 -1.03 -0.72 -0.72 -0.38 -1.04 -1.15 -0.77
	T 0.12 -0.15 0.75 1.05 0.11 -0.28 -0.05 0.94 -0.14 0.28 0.08 0.27 0.57 0.63 0.47 1.05 -0.56 -0.24 -0.37 0.90 -0.44 -0.39 0.30 0.72
	No.45
	Motif name: ER9
	Alternate name: AT4G13480
	Alphabet: DNA
	Type: PWM
	Strands: +-
	Total IC: 3.38
	Pseudocount: 1
	Consensus: NNNTNNNNNNNNNNNNNANNNANNN
	Extra info: [Gene_ID] AT4G13480
	N N N T N N N N N N N N N N N N N A N N N A N N N
	A 0.74 0.27 -0.40 -0.33 0.87 -0.26 -0.47 -0.39 0.94 0.52 0.55 0.36 0.25 0.16 -0.17 0.37 -0.33 1.04 -0.12 -0.29 0.09 1.09 0.78 -0.17 0.12
	C -0.73 -1.09 -0.93 -0.52 -0.81 -0.87 -0.79 -0.31 -0.70 -0.48 -0.79 -0.16 -0.23 -0.21 0.10 -0.73 -0.73 -1.19 0.84 0.80 -0.93 -1.18 0.13 0.53 -0.51
	G -0.57 0.53 0.13 -1.33 -0.86 0.76 0.77 -1.15 -0.73 -0.79 -0.29 -0.25 -0.31 -0.53 -0.73 -0.21 -0.46 -0.23 -0.89 -0.71 -0.66 -0.51 -1.02 -1.14 -0.79
	T 0.08 -0.19 0.70 1.08 0.08 -0.10 0.00 0.99 -0.21 0.35 0.18 -0.03 0.20 0.41 0.53 0.31 0.91 -0.62 -0.40 -0.28 0.83 -0.47 -0.53 0.29 0.71
	No.46
	Motif name: ER10
	Alternate name: AT4G13480
	Alphabet: DNA
	Type: PWM
	Strands: +-
	Total IC: 3.39
	Pseudocount: 1
	Consensus: NNNTNNNNNNNDNNNNNNNNNNNNNN
	Extra info: [Gene_ID] AT4G13480
	N N N T N N N N N N N D N N N N N N N N N N N N N N
	A 0.77 0.29 -0.50 -0.29 0.87 -0.20 -0.38 -0.53 0.97 0.40 0.51 0.23 0.44 0.26 0.20 -0.52 0.33 -0.31 0.92 -0.14 -0.20 0.10 0.99 0.76 -0.12 0.14
	C -0.87 -1.10 -1.02 -0.46 -1.04 -0.95 -0.79 -0.07 -0.80 -0.27 -0.65 -0.68 -0.49 -0.47 -0.55 -0.03 -0.45 -0.89 -1.25 0.78 0.71 -1.09 -1.51 0.01 0.48 -0.51
	G -0.56 0.48 0.17 -1.28 -0.80 0.76 0.82 -1.34 -0.96 -0.60 0.12 0.04 -0.38 -0.52 -0.12 -0.31 -0.31 -0.52 -0.08 -0.90 -0.82 -0.67 -0.14 -1.01 -1.00 -0.87
	T 0.10 -0.13 0.74 1.03 0.16 -0.11 -0.17 0.97 -0.07 0.25 -0.22 0.23 0.22 0.47 0.32 0.60 0.26 0.97 -0.43 -0.24 -0.10 0.87 -0.40 -0.32 0.24 0.72
	No.47
	Motif name: ER11
	Alternate name: AT4G13480
	Alphabet: DNA
	Type: PWM
	Strands: +-
	Total IC: 3.16
	Pseudocount: 1
	Consensus: NNNNNNNNANDNNNNNNNNNNNNNNNN
	Extra info: [Gene_ID] AT4G13480
	N N N N N N N N A N D N N N N N N N N N N N N N N N N
	A 0.67 0.27 -0.41 -0.28 0.80 -0.37 -0.34 -0.45 1.01 0.33 0.28 0.52 0.41 0.27 0.00 0.12 0.09 0.16 -0.18 0.98 -0.04 -0.35 0.07 0.97 0.70 -0.18 0.10
	C -0.69 -1.20 -0.94 -0.35 -0.68 -0.85 -0.79 -0.15 -0.40 -0.38 -0.67 -0.29 -0.10 -0.33 -0.29 -0.38 -0.04 -0.43 -0.73 -1.12 0.77 0.80 -0.87 -1.16 0.10 0.58 -0.56
	G -0.57 0.54 0.14 -1.16 -0.92 0.86 0.73 -1.12 -0.89 -0.31 0.14 -0.45 -0.73 -0.22 -0.31 -0.31 -0.79 -0.16 -0.67 -0.23 -0.98 -0.74 -0.76 -0.29 -1.02 -1.06 -0.73
	T 0.15 -0.14 0.70 0.96 0.15 -0.22 -0.04 0.93 -0.53 0.22 0.07 0.02 0.17 0.19 0.46 0.41 0.47 0.31 0.91 -0.49 -0.30 -0.19 0.86 -0.38 -0.31 0.20 0.72
	No.48
	Motif name: ER12
	Alternate name: AT4G13480
	Alphabet: DNA
	Type: PWM
	Strands: +-
	Total IC: 3.4
	Pseudocount: 1
	Consensus: NNNNNNNNANNNNNNNNNNTNNNNANNN
	Extra info: [Gene_ID] AT4G13480
	N N N N N N N N A N N N N N N N N N N T N N N N A N N N
	A 0.69 0.30 -0.33 -0.40 0.86 -0.18 -0.36 -0.67 1.06 0.27 0.58 0.50 0.11 0.21 0.24 0.40 0.27 -0.15 0.00 -0.22 0.93 0.00 -0.20 0.15 1.06 0.72 -0.20 0.07
	C -0.76 -1.01 -0.95 -0.37 -0.84 -0.94 -0.86 -0.12 -0.44 -0.36 -0.92 -0.81 -0.50 -0.39 -0.39 -0.50 -0.44 0.02 -0.31 -1.04 -1.15 0.75 0.76 -0.71 -1.46 0.11 0.57 -0.56
	G -0.46 0.53 0.07 -0.96 -0.70 0.72 0.68 -1.06 -1.17 -0.08 0.10 -0.10 -0.29 -0.36 -0.44 -0.59 -0.22 -0.88 -0.15 -0.74 -0.05 -0.78 -0.90 -0.69 -0.38 -1.00 -1.03 -0.72
	T 0.09 -0.27 0.71 0.97 0.02 -0.08 0.09 0.98 -0.44 0.10 -0.15 0.11 0.47 0.38 0.40 0.38 0.26 0.62 0.37 1.04 -0.58 -0.43 -0.14 0.73 -0.36 -0.37 0.21 0.73
	No.49
	Motif name: ER13
	Alternate name: AT4G13480
	Alphabet: DNA
	Type: PWM
	Strands: +-
	Total IC: 3
	Pseudocount: 1
	Consensus: NNNNNNNNNNNNNNNNNNNNNNNNNNNNN
	Extra info: [Gene_ID] AT4G13480
	N N N N N N N N N N N N N N N N N N N N N N N N N N N N N
	A 0.65 0.23 -0.40 -0.31 0.84 -0.19 -0.19 -0.57 0.85 0.29 0.38 0.26 0.31 0.34 0.36 0.56 0.26 0.22 -0.31 0.22 -0.31 0.93 0.00 -0.25 0.14 0.98 0.71 -0.14 0.03
	C -0.67 -1.01 -0.89 -0.43 -0.68 -0.65 -0.88 -0.19 -0.49 -0.52 -0.55 -0.40 -0.28 -0.34 -0.62 -0.93 -0.59 -0.37 0.12 -0.40 -0.20 -0.99 0.73 0.74 -1.10 -1.15 0.08 0.54 -0.43
	G -0.48 0.50 0.06 -1.02 -0.63 0.68 0.69 -0.90 -0.55 -0.28 0.24 -0.46 -0.20 -0.49 -0.15 -0.31 -0.20 -0.34 -0.72 -0.31 -0.69 -0.10 -0.86 -0.66 -0.64 -0.29 -0.92 -1.18 -0.76
	T 0.11 -0.12 0.73 0.97 -0.08 -0.17 -0.05 0.94 -0.31 0.33 -0.26 0.40 0.10 0.29 0.22 0.26 0.35 0.35 0.59 0.35 0.77 -0.60 -0.33 -0.23 0.84 -0.39 -0.36 0.25 0.72
	No.50
	Motif name: ER17
	Alternate name: AT4G13480
	Alphabet: DNA
	Type: PWM
	Strands: +-
	Total IC: 4.25
	Pseudocount: 1
	Consensus: NNNTNNNNNNDNNNNNNNNNNNNNNNNNWANNN
	Extra info: [Gene_ID] AT4G13480
	N N N T N N N N N N D N N N N N N N N N N N N N N N N N W A N N N
	A 0.67 0.23 -0.48 -0.43 0.91 -0.34 -0.55 -0.76 0.98 0.59 0.49 0.27 0.10 0.03 0.35 0.35 0.31 0.59 0.17 0.46 0.37 0.15 -0.16 0.06 -0.28 1.00 -0.07 -0.42 0.18 1.11 0.73 -0.18 0.13
	C -0.69 -1.20 -0.97 -0.30 -0.73 -1.08 -1.17 0.01 -0.63 -0.92 -0.83 -0.25 -0.33 -0.19 -0.67 -0.71 -0.22 -0.22 -0.09 -0.56 -0.83 -0.19 0.03 -0.19 -0.92 -1.16 0.85 0.90 -1.19 -1.45 0.12 0.51 -0.58
	G -0.53 0.55 0.11 -1.56 -1.28 0.91 0.86 -1.01 -1.01 -0.36 0.01 -0.06 -0.28 -0.33 -0.25 -0.30 -0.79 -0.49 -0.28 -0.39 -0.53 -0.60 -0.96 -0.63 -0.53 -0.19 -1.23 -1.00 -0.89 -0.47 -1.08 -1.06 -0.77
	T 0.13 -0.11 0.76 1.08 0.15 -0.22 0.07 0.93 -0.16 0.25 0.03 -0.01 0.38 0.38 0.33 0.38 0.40 -0.11 0.15 0.25 0.54 0.44 0.65 0.52 0.96 -0.56 -0.30 -0.17 0.92 -0.40 -0.36 0.28 0.72

## Sheet: S7
MYB90 Motif Models from SELEX Library
	No.1
	Motif name: Ma
	Alternate name: AT1G66390
	Alphabet: DNA
	Type: PWM
	Strands: +-
	Total IC: 5.53
	Pseudocount: 1
	Consensus: NGGTGGKTGN
	Extra info: [Gene_ID] AT1G66390
	N G G T G G K T G N
	A -0.96 -1.58 -1.52 -1.62 -0.47 -2.19 -1.82 -1.73 -0.15 -0.02
	C -0.10 -2.50 -2.28 -1.34 -1.09 -3.18 -1.99 -2.69 -1.66 -1.08
	G -0.74 1.59 1.32 -0.17 1.03 1.76 0.04 -1.55 1.25 0.69
	T 0.97 -1.06 -0.07 1.26 -0.39 -1.83 1.28 1.68 -1.31 -0.11
	No.2
	Motif name: Mb
	Alternate name: AT1G66390
	Alphabet: DNA
	Type: PWM
	Strands: +-
	Total IC: 3.25
	Pseudocount: 1
	Consensus: NNNGKTDGKTNN
	Extra info: [Gene_ID] AT1G66390
	N N N G K T D G K T N N
	A -0.14 -0.22 -0.73 -0.95 -1.41 -1.26 0.07 -0.74 -1.14 -1.03 0.20 -0.02
	C -0.82 -0.68 -0.26 -1.64 -2.06 -1.53 -1.51 -1.87 -1.29 -1.08 -1.13 -0.77
	G 0.44 0.27 -0.55 1.32 1.19 -0.84 0.20 1.39 0.86 -0.32 0.57 0.49
	T 0.23 0.39 0.91 -0.60 0.15 1.42 0.53 -0.96 0.40 1.16 -0.14 0.04
	No.3
	Motif name: Mc
	Alternate name: AT1G66390
	Alphabet: DNA
	Type: PWM
	Strands: +-
	Total IC: 3
	Pseudocount: 1
	Consensus: NNRKTNRNTN
	Extra info: [Gene_ID] AT1G66390
	N N R K T N R N T N
	A 0.61 0.70 0.20 -0.72 -0.65 0.95 0.45 -0.05 -1.10 0.80
	C -0.78 -1.12 -1.49 -2.50 -1.59 -1.05 -1.72 -1.05 -1.25 -1.42
	G -0.20 -0.33 0.92 0.15 -1.55 -0.62 0.92 0.81 -1.74 0.31
	T 0.02 0.16 -0.73 1.08 1.43 -0.11 -1.17 -0.33 1.49 -0.61

## Sheet: S8
MYB19 Motif Models from SELEX Library
	No.1
	Motif name: Ma
	Alternate name: AT5G52260
	Alphabet: DNA
	Type: PWM
	Strands: +-
	Total IC: 7.61
	Pseudocount: 1
	Consensus: RKTAGKTRNRNNNN
	Extra info: [Gene_ID] AT5G52260
	R K T A G K T R N R N N N N
	A 0.23 -2.95 -1.77 1.44 -2.62 -2.62 -2.71 1.25 -0.35 0.97 0.47 -0.42 0.06 0.55
	C -2.71 -4.08 -2.65 -0.94 -3.26 -3.11 -2.76 -1.80 0.39 -0.96 0.11 0.80 -0.34 -0.69
	G 1.18 0.49 -2.92 -2.46 1.85 1.41 -3.04 0.06 -0.02 0.08 -0.25 -0.53 -0.11 -0.04
	T -1.33 1.26 1.77 -0.77 -2.98 0.10 1.84 -1.79 -0.13 -1.09 -0.53 -0.30 0.31 -0.08
	No.2
	Motif name: Mb
	Alternate name: AT5G52260
	Alphabet: DNA
	Type: PWM
	Strands: +-
	Total IC: 4.98
	Pseudocount: 1
	Consensus: RKTDGTTGN
	Extra info: [Gene_ID] AT5G52260
	R K T D G T T G N
	A 0.27 -1.84 -1.74 0.10 -2.51 -2.32 -0.84 -0.02 -0.31
	C -2.30 -2.35 -0.65 -1.51 -2.96 -2.24 -2.14 -1.88 -0.97
	G 1.06 1.19 -1.59 0.47 1.72 -0.61 -1.74 1.28 0.83
	T -0.97 0.31 1.45 0.25 -1.30 1.55 1.54 -1.67 -0.14
	No.3
	Motif name: Mc
	Alternate name: AT5G52260
	Alphabet: DNA
	Type: PWM
	Strands: +-
	Total IC: 5.57
	Pseudocount: 1
	Consensus: NNRGTDGKTRN
	Extra info: [Gene_ID] AT5G52260
	N N R G T D G K T R N
	A 0.63 0.66 0.99 -1.33 -1.83 0.10 -2.22 -2.57 -1.67 0.41 0.01
	C -0.89 -1.11 -2.58 -2.22 -0.89 -1.09 -2.87 -2.69 -2.63 -2.00 -0.81
	G 0.01 -0.22 0.49 1.34 -2.17 0.39 1.75 0.27 -2.62 1.11 0.64
	T -0.15 0.14 -1.20 -0.23 1.56 0.20 -1.83 1.30 1.75 -1.93 -0.21
	No.4
	Motif name: SEP1
	Alternate name: AT5G52260
	Alphabet: DNA
	Type: PWM
	Strands: +-
	Total IC: 3.04
	Pseudocount: 1
	Consensus: NNMNHNNNNHHNNAMNNAMNNNN
	Extra info: [Gene_ID] AT5G52260
	N N M N H N N N N H H N N A M N N A M N N N N
	A -0.07 0.91 0.60 0.03 0.28 0.81 0.27 0.02 0.48 0.23 0.24 0.19 -0.20 1.32 0.36 -0.02 -0.08 1.22 1.00 -0.06 0.39 0.63 0.50
	C 0.50 -0.43 0.59 0.71 0.19 -0.40 0.80 0.64 -0.17 0.17 0.23 0.28 0.51 -0.84 0.82 0.70 0.26 -0.81 0.35 0.81 -0.06 -0.29 0.15
	G -0.74 -0.77 -1.07 -0.72 -0.66 -0.34 -1.22 -1.19 -0.22 -0.57 -0.68 -0.39 -0.71 -1.03 -0.99 -0.48 -0.79 -1.01 -1.60 -0.98 -0.37 -0.29 -0.65
	T 0.05 -0.32 -0.99 -0.44 0.02 -0.51 -0.69 -0.01 -0.22 0.04 0.03 -0.17 0.13 -1.13 -1.13 -0.56 0.35 -0.75 -1.32 -0.35 -0.06 -0.29 -0.25
	No.5
	Motif name: DR2
	Alternate name: AT5G52260
	Alphabet: DNA
	Type: PWM
	Strands: +-
	Total IC: 3.65
	Pseudocount: 1
	Consensus: NAMCNAMYHNANNNANN
	Extra info: [Gene_ID] AT5G52260
	N A M C N A M Y H N A N N N A N N
	A -0.11 1.26 0.55 -0.42 0.31 1.05 0.91 -1.41 0.06 -0.56 1.06 0.47 -0.20 0.38 1.10 0.75 -0.26
	C 0.45 -0.66 0.71 1.04 -0.55 -0.53 0.67 1.24 0.12 0.66 -0.37 0.68 0.90 -0.54 -0.69 0.38 0.79
	G -0.97 -1.11 -1.17 -0.92 -0.48 -0.69 -2.17 -1.96 -0.40 -1.27 -0.88 -1.09 -0.83 -0.54 -0.85 -1.20 -1.05
	T 0.25 -0.99 -1.10 -0.58 0.44 -0.71 -1.71 0.01 0.15 0.41 -0.73 -0.89 -0.50 0.41 -0.57 -0.79 -0.07
	No.6
	Motif name: DR3
	Alternate name: AT5G52260
	Alphabet: DNA
	Type: PWM
	Strands: +-
	Total IC: 1.37
	Pseudocount: 1
	Consensus: NNNHNNNNNNNNNNNN
	Extra info: [Gene_ID] AT5G52260
	N N N H N N N N N N N N N N N N
	A 0.88 0.66 0.28 0.33 0.72 0.31 0.14 0.34 0.01 -0.12 0.78 0.62 0.29 0.37 0.78 0.44
	C -0.40 0.42 0.48 0.05 -0.31 0.66 0.47 0.08 0.42 0.52 -0.39 0.37 0.38 -0.01 -0.47 0.41
	G -0.67 -0.95 -0.68 -0.54 -0.34 -0.84 -0.84 -0.34 -0.44 -0.88 -0.58 -0.80 -0.61 -0.51 -0.31 -0.74
	T -0.37 -0.83 -0.39 0.03 -0.40 -0.67 -0.07 -0.17 -0.13 0.15 -0.22 -0.75 -0.28 0.02 -0.40 -0.48
	No.7
	Motif name: DR4
	Alternate name: AT5G52260
	Alphabet: DNA
	Type: PWM
	Strands: +-
	Total IC: 3.51
	Pseudocount: 1
	Consensus: NAMCNAMCNNNNNMNNNNN
	Extra info: [Gene_ID] AT5G52260
	N A M C N A M C N N N N N M N N N N N
	A -0.13 1.20 0.45 -0.47 0.31 1.19 0.95 -0.99 0.30 0.55 0.20 -0.36 0.88 0.90 -0.08 0.18 0.83 0.43 0.12
	C 0.51 -0.41 0.86 1.11 -0.47 -0.79 0.58 1.19 0.18 0.09 0.59 0.69 -0.34 0.27 0.94 0.33 -0.44 0.46 0.51
	G -1.02 -1.04 -1.33 -1.00 -0.60 -0.98 -1.93 -1.65 -0.50 -0.52 -0.78 -1.10 -0.83 -1.27 -0.91 -0.71 -0.38 -0.88 -0.93
	T 0.22 -1.11 -1.25 -0.68 0.46 -0.65 -1.73 -0.15 -0.11 -0.37 -0.39 0.20 -0.31 -0.97 -0.72 -0.01 -0.48 -0.45 -0.04
	No.8
	Motif name: DR5
	Alternate name: AT5G52260
	Alphabet: DNA
	Type: PWM
	Strands: +-
	Total IC: 4.3
	Pseudocount: 1
	Consensus: NAMCNAMCNNNNNAMCNAMN
	Extra info: [Gene_ID] AT5G52260
	N A M C N A M C N N N N N A M C N A M N
	A -0.16 1.32 0.55 -0.48 0.40 1.17 1.01 -0.76 0.31 0.13 -0.09 -0.19 -0.69 1.23 0.51 -0.50 0.37 1.15 0.76 -0.26
	C 0.52 -0.75 0.83 1.15 -0.74 -0.81 0.49 1.09 0.01 0.26 0.38 0.51 0.62 -0.73 0.75 1.09 -0.69 -0.67 0.44 0.82
	G -1.06 -1.08 -1.44 -1.05 -0.51 -0.90 -2.07 -1.80 -0.38 -0.45 -0.50 -0.58 -1.26 -0.88 -1.23 -1.03 -0.59 -0.89 -1.31 -1.15
	T 0.25 -1.18 -1.39 -0.77 0.47 -0.63 -1.54 0.00 -0.02 -0.04 0.07 0.05 0.52 -0.98 -1.08 -0.58 0.51 -0.70 -0.88 -0.07
	No.9
	Motif name: DR6
	Alternate name: AT5G52260
	Alphabet: DNA
	Type: PWM
	Strands: +-
	Total IC: 3.49
	Pseudocount: 1
	Consensus: NNNNNMNHNNNNNAMCNAMN
	Extra info: [Gene_ID] AT5G52260
	N N N N N M N H N N N N N A M C N A M N
	A 0.45 0.80 0.37 -0.26 0.81 0.86 0.02 0.01 0.90 0.31 -0.49 -0.01 -0.63 1.19 0.50 -0.33 0.37 1.17 0.80 -0.28
	C 0.26 0.06 0.62 0.51 -0.57 0.33 0.97 0.48 -0.48 0.60 0.85 0.42 0.67 -0.53 0.77 1.07 -0.50 -0.72 0.48 0.90
	G -0.76 -0.72 -0.90 -0.92 -0.73 -1.06 -1.18 -0.91 -0.37 -0.88 -1.08 -0.59 -1.26 -0.96 -1.23 -0.99 -0.61 -0.96 -1.38 -1.30
	T -0.24 -0.73 -0.65 0.28 -0.05 -1.15 -0.76 0.09 -0.63 -0.51 0.02 0.01 0.43 -0.98 -1.14 -0.72 0.42 -0.68 -1.06 -0.15
	No.10
	Motif name: DR7
	Alternate name: AT5G52260
	Alphabet: DNA
	Type: PWM
	Strands: +-
	Total IC: 1.54
	Pseudocount: 1
	Consensus: NNNHNNNNNNNNNNNNNHNN
	Extra info: [Gene_ID] AT5G52260
	N N N H N N N N N N N N N N N N N H N N
	A 0.81 0.64 0.26 0.37 0.74 0.44 0.04 0.45 0.35 0.30 0.55 0.43 0.20 -0.07 0.86 0.68 0.23 0.41 0.76 0.45
	C -0.41 0.42 0.49 0.09 -0.39 0.58 0.51 -0.12 0.08 0.11 -0.19 0.11 0.37 0.46 -0.44 0.39 0.46 0.01 -0.40 0.39
	G -0.53 -0.92 -0.67 -0.64 -0.35 -0.86 -0.63 -0.34 -0.37 -0.35 -0.30 -0.42 -0.33 -0.86 -0.67 -0.92 -0.53 -0.60 -0.38 -0.74
	T -0.32 -0.80 -0.38 0.01 -0.36 -0.74 -0.15 -0.12 -0.16 -0.14 -0.24 -0.28 -0.38 0.17 -0.29 -0.83 -0.40 0.01 -0.36 -0.46
	No.11
	Motif name: DR9
	Alternate name: AT5G52260
	Alphabet: DNA
	Type: PWM
	Strands: +-
	Total IC: 1.59
	Pseudocount: 1
	Consensus: NNNNNNNNNNNNNNNHNNNNNN
	Extra info: [Gene_ID] AT5G52260
	N N N N N N N N N N N N N N N H N N N N N N
	A 0.85 0.64 0.21 0.38 0.73 0.42 0.13 0.54 0.40 0.46 0.40 0.29 0.52 0.39 0.24 0.01 0.81 0.66 0.27 0.38 0.69 0.43
	C -0.41 0.49 0.50 0.15 -0.33 0.62 0.47 -0.34 0.02 -0.05 0.00 0.03 -0.13 0.07 0.38 0.35 -0.44 0.38 0.39 -0.01 -0.37 0.39
	G -0.63 -1.04 -0.60 -0.74 -0.33 -0.93 -0.82 -0.21 -0.44 -0.56 -0.29 -0.18 -0.41 -0.48 -0.41 -0.61 -0.57 -0.93 -0.53 -0.69 -0.25 -0.69
	T -0.32 -0.85 -0.37 -0.02 -0.41 -0.73 -0.07 -0.17 -0.10 -0.03 -0.21 -0.19 -0.15 -0.11 -0.39 0.09 -0.25 -0.75 -0.34 0.12 -0.38 -0.48
	No.12
	Motif name: DR10
	Alternate name: AT5G52260
	Alphabet: DNA
	Type: PWM
	Strands: +-
	Total IC: 1.68
	Pseudocount: 1
	Consensus: NNNHNNNNNNNNNNNNNNNNNNN
	Extra info: [Gene_ID] AT5G52260
	N N N H N N N N N N N N N N N N N N N N N N N
	A 0.89 0.63 0.16 0.39 0.77 0.38 0.09 0.57 0.37 0.26 0.44 0.48 0.22 0.53 0.36 0.13 -0.05 0.84 0.65 0.27 0.44 0.77 0.43
	C -0.45 0.47 0.54 0.03 -0.33 0.59 0.54 -0.25 0.05 0.04 -0.06 -0.10 0.08 -0.20 0.01 0.39 0.49 -0.42 0.37 0.46 0.02 -0.35 0.41
	G -0.63 -1.00 -0.58 -0.63 -0.31 -0.92 -0.92 -0.21 -0.36 -0.31 -0.29 -0.33 -0.22 -0.40 -0.32 -0.42 -0.83 -0.68 -0.92 -0.59 -0.59 -0.40 -0.74
	T -0.38 -0.83 -0.38 0.03 -0.53 -0.58 -0.06 -0.31 -0.17 -0.05 -0.21 -0.19 -0.12 -0.11 -0.13 -0.24 0.10 -0.25 -0.71 -0.41 -0.04 -0.40 -0.47
	No.13
	Motif name: DR11
	Alternate name: AT5G52260
	Alphabet: DNA
	Type: PWM
	Strands: +-
	Total IC: 1.89
	Pseudocount: 1
	Consensus: NMNHNNNNNNNNNNNNNHNNNNNN
	Extra info: [Gene_ID] AT5G52260
	N M N H N N N N N N N N N N N N N H N N N N N N
	A 0.88 0.64 0.24 0.35 0.81 0.44 0.11 0.57 0.45 0.39 0.44 0.43 0.48 0.29 0.44 0.32 0.18 0.05 0.88 0.68 0.26 0.43 0.83 0.45
	C -0.45 0.53 0.54 0.08 -0.30 0.70 0.56 -0.19 0.11 -0.01 -0.09 0.07 -0.07 -0.01 -0.01 0.10 0.45 0.43 -0.51 0.34 0.46 -0.07 -0.39 0.41
	G -0.62 -0.98 -0.66 -0.60 -0.49 -1.15 -0.85 -0.34 -0.39 -0.44 -0.33 -0.49 -0.31 -0.24 -0.37 -0.41 -0.43 -0.90 -0.69 -0.89 -0.56 -0.53 -0.39 -0.74
	T -0.36 -1.04 -0.45 0.01 -0.46 -0.81 -0.17 -0.23 -0.34 -0.07 -0.15 -0.17 -0.25 -0.09 -0.18 -0.11 -0.40 0.11 -0.26 -0.77 -0.42 0.02 -0.50 -0.50
	No.14
	Motif name: SEP2
	Alternate name: AT5G52260
	Alphabet: DNA
	Type: PWM
	Strands: +-
	Total IC: 3.04
	Pseudocount: 1
	Consensus: NNMNHNNNNHHNNAMNNAMNNNN
	Extra info: [Gene_ID] AT5G52260
	N N M N H N N N N H H N N A M N N A M N N N N
	A -0.07 0.91 0.60 0.03 0.28 0.81 0.27 0.02 0.48 0.23 0.24 0.19 -0.20 1.32 0.36 -0.02 -0.08 1.22 1.00 -0.06 0.39 0.63 0.50
	C 0.50 -0.43 0.59 0.71 0.19 -0.40 0.80 0.64 -0.17 0.17 0.23 0.28 0.51 -0.84 0.82 0.70 0.26 -0.81 0.35 0.81 -0.06 -0.29 0.15
	G -0.74 -0.77 -1.07 -0.72 -0.66 -0.34 -1.22 -1.19 -0.22 -0.57 -0.68 -0.39 -0.71 -1.03 -0.99 -0.48 -0.79 -1.01 -1.60 -0.98 -0.37 -0.29 -0.65
	T 0.05 -0.32 -0.99 -0.44 0.02 -0.51 -0.69 -0.01 -0.22 0.04 0.03 -0.17 0.13 -1.13 -1.13 -0.56 0.35 -0.75 -1.32 -0.35 -0.06 -0.29 -0.25
	No.15
	Motif name: IR0
	Alternate name: AT5G52260
	Alphabet: DNA
	Type: PWM
	Strands: +-
	Total IC: 3.93
	Pseudocount: 1
	Consensus: NAMNNAMYRKTNNKTN
	Extra info: [Gene_ID] AT5G52260
	N A M N N A M Y R K T N N K T N
	A -0.38 1.17 0.61 -0.48 0.29 1.11 1.14 -0.77 0.14 -1.50 -0.51 0.60 -0.35 -1.13 -0.38 0.57
	C 0.30 -1.06 0.57 0.94 -1.13 -1.22 0.23 0.99 -1.85 -2.23 -0.60 -0.29 -0.81 -0.88 -0.89 -0.90
	G -0.96 -0.69 -1.03 -0.77 -0.37 -0.59 -1.82 -1.89 1.01 0.37 -0.98 -0.96 0.95 0.61 -1.21 0.25
	T 0.57 -0.61 -1.00 -0.35 0.63 -0.42 -1.58 0.21 -0.73 1.10 1.09 0.21 -0.49 0.56 1.18 -0.34
	No.16
	Motif name: SEP3
	Alternate name: AT5G52260
	Alphabet: DNA
	Type: PWM
	Strands: +-
	Total IC: 3.04
	Pseudocount: 1
	Consensus: NNMNHNNNNHHNNAMNNAMNNNN
	Extra info: [Gene_ID] AT5G52260
	N N M N H N N N N H H N N A M N N A M N N N N
	A -0.07 0.91 0.60 0.03 0.28 0.81 0.27 0.02 0.48 0.23 0.24 0.19 -0.20 1.32 0.36 -0.02 -0.08 1.22 1.00 -0.06 0.39 0.63 0.50
	C 0.50 -0.43 0.59 0.71 0.19 -0.40 0.80 0.64 -0.17 0.17 0.23 0.28 0.51 -0.84 0.82 0.70 0.26 -0.81 0.35 0.81 -0.06 -0.29 0.15
	G -0.74 -0.77 -1.07 -0.72 -0.66 -0.34 -1.22 -1.19 -0.22 -0.57 -0.68 -0.39 -0.71 -1.03 -0.99 -0.48 -0.79 -1.01 -1.60 -0.98 -0.37 -0.29 -0.65
	T 0.05 -0.32 -0.99 -0.44 0.02 -0.51 -0.69 -0.01 -0.22 0.04 0.03 -0.17 0.13 -1.13 -1.13 -0.56 0.35 -0.75 -1.32 -0.35 -0.06 -0.29 -0.25
	No.17
	Motif name: ER2a
	Alternate name: AT5G52260
	Alphabet: DNA
	Type: PWM
	Strands: +-
	Total IC: 9.21
	Pseudocount: 1
	Consensus: RKTAGKTACAMCNANN
	Extra info: [Gene_ID] AT5G52260
	R K T A G K T A C A M C N A N N
	A 0.44 -1.45 -1.15 1.38 -2.16 -2.63 -2.66 1.35 -1.43 1.68 1.04 -1.22 0.18 1.09 0.52 -0.15
	C -2.06 -2.28 -1.24 -0.85 -2.84 -3.01 -2.77 -1.46 1.14 -1.84 0.46 1.55 -0.17 -1.46 0.54 0.59
	G 0.95 0.55 -2.80 -2.73 1.81 1.35 -3.33 -0.32 -1.13 -1.83 -1.49 -1.71 -0.33 -0.09 -1.34 -1.43
	T -1.08 0.98 1.58 -0.52 -2.84 0.22 1.85 -1.82 -0.04 -2.09 -2.18 -1.52 0.24 -0.81 -0.48 0.29
	No.18
	Motif name: ER2b
	Alternate name: AT5G52260
	Alphabet: DNA
	Type: PWM
	Strands: +-
	Total IC: 9.07
	Pseudocount: 1
	Consensus: RKTWGKTRYAMCWAMY
	Extra info: [Gene_ID] AT5G52260
	R K T W G K T R Y A M C W A M Y
	A 0.35 -1.31 -1.02 1.01 -1.37 -2.38 -2.47 0.83 -1.69 1.76 0.58 -1.83 0.11 1.46 0.93 -0.79
	C -1.81 -2.02 -1.05 -0.64 -2.22 -2.14 -1.65 -1.32 0.59 -3.24 1.01 1.64 -1.88 -2.19 0.51 0.89
	G 0.90 0.50 -2.39 -1.88 1.65 1.01 -2.99 0.65 -1.18 -1.49 -1.88 -1.93 -0.65 -0.94 -2.00 -1.83
	T -0.80 0.95 1.50 0.10 -1.95 0.65 1.75 -1.94 0.80 -2.73 -2.23 -1.56 1.01 -0.99 -1.25 0.37
	No.19
	Motif name: ER2c
	Alternate name: AT5G52260
	Alphabet: DNA
	Type: PWM
	Strands: +-
	Total IC: 8.24
	Pseudocount: 1
	Consensus: RKTWGKTRTAMCNANN
	Extra info: [Gene_ID] AT5G52260
	R K T W G K T R T A M C N A N N
	A 0.25 -1.66 -1.48 0.97 -1.82 -2.74 -2.95 0.56 -1.22 1.67 0.70 -1.41 -0.14 1.05 0.58 -0.45
	C -2.18 -2.35 -1.38 -0.94 -2.36 -2.03 -1.95 -1.47 -0.21 -2.17 0.81 1.40 -1.15 -1.56 0.42 0.59
	G 1.03 0.53 -2.56 -1.85 1.72 0.97 -3.35 0.93 -0.84 -1.62 -1.75 -1.43 -0.06 -0.11 -1.37 -1.28
	T -0.85 1.03 1.63 0.31 -2.20 0.71 1.81 -1.93 1.10 -1.92 -1.62 -0.72 0.76 -0.60 -0.36 0.44
	No.20
	Motif name: ER3
	Alternate name: AT5G52260
	Alphabet: DNA
	Type: PWM
	Strands: +-
	Total IC: 4.48
	Pseudocount: 1
	Consensus: NKTNGKTNNNAMCNAMN
	Extra info: [Gene_ID] AT5G52260
	N K T N G K T N N N A M C N A M N
	A 0.29 -0.75 -0.61 0.60 -0.64 -1.14 -1.33 0.77 0.18 -0.80 1.47 0.54 -0.70 0.38 1.22 0.78 -0.48
	C -1.22 -1.48 -0.86 -0.21 -0.75 -1.25 -0.92 -0.90 -0.21 0.18 -1.48 0.82 1.12 -1.45 -1.05 0.40 0.72
	G 0.72 0.42 -0.97 -1.59 1.13 0.83 -1.27 0.27 -0.15 -1.08 -1.09 -1.36 -0.85 -0.27 -0.74 -1.43 -1.26
	T -0.51 0.78 1.19 0.37 -0.79 0.43 1.41 -0.85 0.14 0.87 -1.30 -1.36 -0.61 0.59 -0.76 -0.76 0.29

## Sheet: S9
MYB46 Motif Models from SELEX Library
	No.1
	Motif name: Ma
	Alternate name: AT5G12870
	Alphabet: DNA
	Type: PWM
	Strands: +-
	Total IC: 5.8
	Pseudocount: 1
	Consensus: NNGGTWGKTRN
	Extra info: [Gene_ID] AT5G12870
	N N G G T W G K T R N
	A -0.29 -0.62 -0.23 -2.73 -2.36 0.44 -1.92 -2.91 -1.93 0.28 -0.19
	C -0.63 0.08 -2.49 -3.17 -2.09 -2.00 -3.22 -2.60 -1.12 -1.41 -0.75
	G 0.48 -0.52 1.29 1.51 -1.50 -0.65 1.81 1.12 -1.39 0.92 0.76
	T 0.19 0.67 -0.95 -0.17 1.68 0.81 -3.10 0.62 1.53 -0.94 -0.26
	No.2
	Motif name: Mb
	Alternate name: AT5G12870
	Alphabet: DNA
	Type: PWM
	Strands: +-
	Total IC: 5.09
	Pseudocount: 1
	Consensus: GGTNGKTGNN
	Extra info: [Gene_ID] AT5G12870
	G G T N G K T G N N
	A -0.19 -1.46 -1.59 -0.12 -2.95 -2.40 -0.74 -0.07 -0.38 -0.56
	C -1.81 -1.85 -0.77 -2.11 -3.29 -2.38 -2.35 -1.70 -0.83 -0.52
	G 1.20 1.32 -1.47 0.64 1.78 0.11 -1.59 1.28 0.85 0.08
	T -0.88 -0.22 1.44 0.37 -1.61 1.34 1.52 -1.70 -0.21 0.65
	No.3
	Motif name: Mc
	Alternate name: AT5G12870
	Alphabet: DNA
	Type: PWM
	Strands: +-
	Total IC: 5.87
	Pseudocount: 1
	Consensus: NRKTWGGTRNN
	Extra info: [Gene_ID] AT5G12870
	N R K T W G G T R N N
	A 0.71 0.86 -1.92 -1.76 1.01 -1.66 -1.87 -2.25 0.93 0.06 0.56
	C -0.41 -3.05 -2.80 -1.54 -1.73 -2.64 -2.59 -1.86 -1.55 -0.01 -0.59
	G -0.47 0.81 0.89 -2.73 -1.28 1.74 1.39 -2.95 0.48 0.36 0.33
	T -0.18 -1.65 0.79 1.68 0.34 -2.47 -0.08 1.76 -1.51 -0.55 -0.72
	No.4
	Motif name: SEP1
	Alternate name: AT5G12870
	Alphabet: DNA
	Type: PWM
	Strands: +-
	Total IC: 4.5
	Pseudocount: 1
	Consensus: NAMCNACNNNNNNNNNNNNNNNNNNNNNNNNHAMNNNMN
	Extra info: [Gene_ID] AT5G12870
	N A M C N A C N N N N N N N N N N N N N N N N N N N N N N N N H A M N N N M N
	A -0.14 1.19 0.21 -0.56 0.47 1.18 -0.03 -0.07 0.77 0.29 0.16 0.41 0.30 0.33 0.33 0.35 0.42 0.27 0.30 0.16 0.38 0.24 0.38 0.31 0.29 0.27 0.28 0.39 0.53 0.05 -0.23 0.04 1.04 0.42 -0.18 0.53 0.77 0.22 -0.04
	C 0.70 -0.45 0.95 1.12 0.29 -0.10 1.16 0.86 -0.61 0.57 0.63 0.19 0.25 0.27 0.21 0.21 0.18 0.22 0.19 0.31 0.15 0.23 0.28 0.29 0.28 0.29 0.22 0.13 0.14 0.55 0.72 0.47 -0.35 0.80 0.89 -0.42 0.17 0.89 0.68
	G -0.72 -0.95 -1.12 -1.14 -1.27 -1.22 -1.43 -1.32 -0.13 -0.76 -0.87 -0.47 -0.35 -0.34 -0.48 -0.50 -0.46 -0.35 -0.33 -0.41 -0.35 -0.34 -0.45 -0.44 -0.40 -0.50 -0.47 -0.52 -0.55 -0.69 -0.67 -1.09 -0.62 -1.07 -0.98 -0.83 -0.77 -1.17 -1.01
	T -0.20 -1.09 -1.13 -0.51 -0.03 -1.41 -1.28 -0.26 -0.47 -0.52 -0.34 -0.29 -0.34 -0.43 -0.21 -0.21 -0.32 -0.24 -0.26 -0.17 -0.32 -0.21 -0.41 -0.33 -0.31 -0.21 -0.15 -0.16 -0.38 -0.19 -0.19 0.16 -0.98 -1.15 -0.39 0.31 -0.78 -0.90 -0.11
	No.5
	Motif name: DR2a
	Alternate name: AT5G12870
	Alphabet: DNA
	Type: PWM
	Strands: +-
	Total IC: 3.64
	Pseudocount: 1
	Consensus: NHAMCNNMNNNANNNMCNNNN
	Extra info: [Gene_ID] AT5G12870
	N H A M C N N M N N N A N N N M C N N N N
	A -0.24 0.14 1.15 0.30 -0.28 0.54 0.75 0.11 -0.51 0.21 -0.18 1.06 0.23 -0.35 0.77 0.91 0.00 -0.01 0.79 0.33 0.12
	C 0.78 0.46 -0.40 0.95 1.03 -0.55 0.20 1.09 1.00 0.22 0.52 -0.35 0.70 0.79 -0.29 0.42 1.05 0.70 -0.40 0.49 0.55
	G -0.65 -0.98 -0.86 -1.31 -1.20 -0.77 -0.70 -1.71 -1.30 -0.35 -0.80 -0.72 -0.86 -1.02 -1.05 -1.35 -1.21 -1.13 -0.36 -0.72 -0.81
	T -0.33 0.02 -1.10 -1.22 -0.53 0.35 -0.86 -1.05 -0.15 -0.17 0.14 -0.91 -0.62 -0.01 -0.01 -1.32 -1.00 -0.12 -0.44 -0.44 -0.19
	No.6
	Motif name: DR2b
	Alternate name: AT5G12870
	Alphabet: DNA
	Type: PWM
	Strands: +-
	Total IC: 3.43
	Pseudocount: 1
	Consensus: NANNHAMNNNMNNHAMNNNN
	Extra info: [Gene_ID] AT5G12870
	N A N N H A M N N N M N N H A M N N N N
	A -0.09 1.03 0.22 -0.25 0.50 1.05 0.08 -0.24 0.51 -0.31 0.97 0.35 -0.47 0.38 1.12 0.09 0.02 0.73 0.45 0.19
	C 0.64 -0.24 0.86 0.91 0.10 -0.10 0.97 0.84 -0.15 0.81 0.10 0.78 0.94 0.21 -0.20 1.04 0.72 -0.42 0.39 0.56
	G -0.70 -0.84 -1.00 -0.96 -1.14 -0.94 -1.16 -1.14 -0.13 -1.09 -1.27 -1.08 -0.97 -1.16 -1.10 -1.28 -1.17 -0.28 -0.68 -0.84
	T -0.17 -0.85 -0.96 -0.39 0.07 -1.06 -0.90 -0.14 -0.41 -0.04 -0.85 -0.91 -0.23 0.12 -1.03 -1.10 -0.15 -0.38 -0.52 -0.27
	No.7
	Motif name: DR3
	Alternate name: AT5G12870
	Alphabet: DNA
	Type: PWM
	Strands: +-
	Total IC: 3.63
	Pseudocount: 1
	Consensus: NHAMCNNMNNNNAMNNNMN
	Extra info: [Gene_ID] AT5G12870
	N H A M C N N M N N N N A M N N N M N
	A -0.22 0.12 1.19 0.36 -0.31 0.57 0.81 0.12 -0.22 0.24 -0.31 -0.30 1.11 0.42 -0.24 0.56 0.93 0.25 -0.03
	C 0.75 0.46 -0.46 0.96 1.04 -0.60 0.20 1.10 0.87 0.21 0.73 0.61 -0.51 0.81 0.94 -0.66 0.04 0.91 0.72
	G -0.60 -1.00 -0.84 -1.37 -1.27 -0.85 -0.79 -1.68 -1.28 -0.33 -0.73 -1.12 -0.78 -1.31 -1.03 -0.86 -0.81 -1.33 -1.10
	T -0.32 0.05 -1.20 -1.37 -0.47 0.38 -0.96 -1.15 -0.15 -0.20 -0.11 0.27 -0.85 -1.00 -0.43 0.43 -1.00 -0.90 -0.15
	No.8
	Motif name: DR4
	Alternate name: AT5G12870
	Alphabet: DNA
	Type: PWM
	Strands: +-
	Total IC: 3.54
	Pseudocount: 1
	Consensus: NHAMCNNMNNNNNAMNNNMN
	Extra info: [Gene_ID] AT5G12870
	N H A M C N N M N N N N N A M N N N M N
	A -0.19 0.09 1.19 0.42 -0.32 0.57 0.84 0.16 -0.23 0.52 -0.09 -0.33 -0.13 1.10 0.40 -0.17 0.58 0.88 0.22 -0.03
	C 0.71 0.45 -0.44 0.90 1.05 -0.60 0.09 1.09 0.93 -0.15 0.49 0.64 0.53 -0.38 0.83 0.90 -0.60 0.12 0.90 0.69
	G -0.59 -0.93 -0.86 -1.33 -1.19 -0.84 -0.79 -1.53 -1.30 -0.31 -0.47 -0.59 -1.11 -0.80 -1.20 -1.05 -0.77 -0.80 -1.26 -1.01
	T -0.28 0.06 -1.19 -1.34 -0.53 0.37 -0.81 -1.30 -0.25 -0.22 -0.10 -0.03 0.24 -0.94 -1.09 -0.38 0.33 -0.99 -0.84 -0.13
	No.9
	Motif name: DR5
	Alternate name: AT5G12870
	Alphabet: DNA
	Type: PWM
	Strands: +-
	Total IC: 3.31
	Pseudocount: 1
	Consensus: NANNHAMNNNNNNAMNNNNN
	Extra info: [Gene_ID] AT5G12870
	N A N N H A M N N N N N N A M N N N N N
	A -0.07 1.01 0.25 -0.36 0.52 1.09 0.02 -0.06 0.68 0.48 -0.19 -0.24 0.00 1.03 0.40 -0.18 0.55 0.81 0.19 -0.02
	C 0.61 -0.25 0.81 0.92 0.14 -0.08 1.08 0.76 -0.44 0.43 0.80 0.70 0.45 -0.28 0.83 0.93 -0.49 0.06 0.88 0.69
	G -0.68 -0.81 -0.95 -1.01 -1.10 -1.08 -1.28 -1.20 -0.09 -0.79 -1.05 -0.67 -1.07 -0.74 -1.24 -1.06 -0.78 -0.74 -1.12 -1.00
	T -0.15 -0.81 -0.88 -0.28 0.01 -1.16 -1.12 -0.14 -0.48 -0.56 -0.17 -0.16 0.21 -0.91 -1.07 -0.46 0.31 -0.73 -0.83 -0.16
	No.10
	Motif name: DR6
	Alternate name: AT5G12870
	Alphabet: DNA
	Type: PWM
	Strands: +-
	Total IC: 3.54
	Pseudocount: 1
	Consensus: NNNNHACNNNNNNNAMNNNMN
	Extra info: [Gene_ID] AT5G12870
	N N N N H A C N N N N N N N A M N N N M N
	A -0.07 0.97 0.20 -0.44 0.49 1.12 -0.01 0.03 0.81 0.24 0.28 0.08 -0.45 -0.11 1.08 0.41 -0.22 0.53 0.80 0.21 -0.02
	C 0.59 -0.21 0.82 0.96 0.19 -0.05 1.09 0.76 -0.65 0.69 0.59 0.50 0.80 0.60 -0.32 0.87 0.93 -0.54 0.12 0.88 0.70
	G -0.66 -0.78 -0.94 -1.04 -1.19 -1.17 -1.26 -1.19 -0.11 -0.97 -1.01 -0.50 -0.59 -1.07 -0.78 -1.23 -1.13 -0.79 -0.76 -1.22 -1.00
	T -0.14 -0.75 -0.84 -0.27 0.02 -1.26 -1.12 -0.24 -0.55 -0.51 -0.35 -0.28 -0.21 0.12 -0.98 -1.23 -0.36 0.37 -0.78 -0.83 -0.17
	No.11
	Motif name: DR7
	Alternate name: AT5G12870
	Alphabet: DNA
	Type: PWM
	Strands: +-
	Total IC: 3.59
	Pseudocount: 1
	Consensus: NNNNNNMCNNNNNNNHAMNNNNN
	Extra info: [Gene_ID] AT5G12870
	N N N N N N M C N N N N N N N H A M N N N N N
	A -0.01 0.25 0.97 0.17 -0.35 0.75 0.79 -0.01 -0.07 0.92 0.18 0.00 0.62 0.01 -0.43 0.05 1.06 0.38 -0.18 0.55 0.74 0.17 0.01
	C 0.57 0.41 -0.10 0.80 0.81 -0.22 0.55 1.05 0.86 -0.44 0.72 0.73 -0.04 0.55 0.83 0.46 -0.28 0.84 0.89 -0.47 0.19 0.89 0.67
	G -0.53 -0.77 -0.76 -0.89 -1.10 -0.95 -1.22 -1.20 -1.54 -0.38 -0.88 -1.08 -0.47 -0.48 -0.70 -1.17 -0.76 -1.19 -1.15 -0.73 -0.72 -1.16 -0.96
	T -0.26 -0.16 -0.95 -0.75 0.00 -0.08 -1.43 -1.00 -0.18 -0.71 -0.57 -0.20 -0.38 -0.30 -0.20 0.19 -1.02 -1.08 -0.31 0.28 -0.78 -0.81 -0.18
	No.12
	Motif name: DR8
	Alternate name: AT5G12870
	Alphabet: DNA
	Type: PWM
	Strands: +-
	Total IC: 3.31
	Pseudocount: 1
	Consensus: NNNNNNMCNNNNNNNNHAMNNNNN
	Extra info: [Gene_ID] AT5G12870
	N N N N N N M C N N N N N N N N H A M N N N N N
	A -0.01 0.27 0.98 0.16 -0.30 0.68 0.74 -0.01 -0.07 0.89 0.14 -0.07 0.27 0.45 -0.03 -0.23 0.01 1.02 0.40 -0.20 0.46 0.72 0.17 -0.01
	C 0.60 0.40 -0.10 0.77 0.77 -0.19 0.58 1.03 0.81 -0.61 0.77 0.69 0.20 0.15 0.53 0.75 0.48 -0.22 0.80 0.83 -0.38 0.19 0.88 0.69
	G -0.57 -0.74 -0.79 -0.83 -1.06 -0.89 -1.16 -1.15 -1.29 -0.20 -0.82 -0.85 -0.40 -0.50 -0.64 -0.77 -1.14 -0.73 -1.11 -0.93 -0.63 -0.72 -1.13 -0.95
	T -0.29 -0.20 -0.95 -0.69 0.00 -0.03 -1.36 -0.95 -0.17 -0.68 -0.66 -0.18 -0.17 -0.29 -0.10 -0.18 0.20 -0.95 -1.07 -0.28 0.27 -0.73 -0.78 -0.18
	No.13
	Motif name: DR9
	Alternate name: AT5G12870
	Alphabet: DNA
	Type: PWM
	Strands: +-
	Total IC: 3.23
	Pseudocount: 1
	Consensus: NNNNHMMNNNNNNNNNHNMNNNNN
	Extra info: [Gene_ID] AT5G12870
	N N N N H M M N N N N N N N N N H N M N N N N N
	A -0.04 0.95 0.20 -0.36 0.40 1.04 0.03 0.02 0.81 0.32 0.10 0.26 0.19 0.48 0.04 -0.23 0.01 1.00 0.39 -0.18 0.51 0.70 0.14 -0.02
	C 0.61 -0.19 0.80 0.91 0.30 0.00 1.05 0.71 -0.65 0.61 0.55 0.23 0.30 0.11 0.54 0.82 0.43 -0.26 0.80 0.87 -0.34 0.19 0.90 0.70
	G -0.67 -0.75 -0.93 -0.84 -1.23 -0.99 -1.16 -1.08 -0.17 -0.80 -0.84 -0.38 -0.47 -0.43 -0.66 -0.79 -1.01 -0.73 -1.11 -0.95 -0.64 -0.70 -1.14 -0.96
	T -0.19 -0.74 -0.79 -0.35 0.03 -1.18 -1.11 -0.20 -0.47 -0.64 -0.14 -0.21 -0.14 -0.35 -0.17 -0.32 0.20 -0.83 -1.02 -0.37 0.20 -0.69 -0.79 -0.20
	No.14
	Motif name: DR10
	Alternate name: AT5G12870
	Alphabet: DNA
	Type: PWM
	Strands: +-
	Total IC: 3.46
	Pseudocount: 1
	Consensus: NNNNNNMCNNNNNNNNNNNAMNNNNN
	Extra info: [Gene_ID] AT5G12870
	N N N N N N M C N N N N N N N N N N N A M N N N N N
	A -0.07 0.32 0.99 0.14 -0.29 0.73 0.75 -0.06 -0.14 0.87 0.26 0.09 0.32 0.26 0.19 0.57 0.06 -0.31 -0.01 1.00 0.39 -0.17 0.52 0.70 0.16 -0.04
	C 0.63 0.37 -0.09 0.84 0.74 -0.22 0.57 1.04 0.85 -0.48 0.66 0.64 0.24 0.28 0.32 0.11 0.53 0.75 0.47 -0.22 0.81 0.88 -0.38 0.20 0.89 0.70
	G -0.55 -0.76 -0.78 -0.98 -1.08 -0.95 -1.21 -1.13 -1.29 -0.28 -0.84 -0.88 -0.51 -0.43 -0.48 -0.51 -0.56 -0.58 -0.93 -0.75 -1.17 -1.03 -0.77 -0.65 -1.10 -0.94
	T -0.29 -0.20 -1.03 -0.75 0.05 -0.05 -1.29 -0.92 -0.19 -0.67 -0.59 -0.27 -0.20 -0.24 -0.17 -0.44 -0.26 -0.24 0.14 -0.88 -1.03 -0.36 0.28 -0.76 -0.84 -0.18
	No.15
	Motif name: DR11
	Alternate name: AT5G12870
	Alphabet: DNA
	Type: PWM
	Strands: +-
	Total IC: 3.54
	Pseudocount: 1
	Consensus: NNHAMCNNMNNNNNNNNNNNNAMNNNNN
	Extra info: [Gene_ID] AT5G12870
	N N H A M C N N M N N N N N N N N N N N N A M N N N N N
	A 0.11 -0.25 0.17 1.11 0.36 -0.35 0.53 0.72 0.12 -0.25 0.59 0.27 0.19 0.29 0.29 0.38 0.30 0.54 0.07 -0.20 -0.07 1.05 0.43 -0.13 0.53 0.78 0.21 0.00
	C 0.55 0.81 0.43 -0.30 0.92 1.00 -0.44 0.29 1.05 0.88 -0.10 0.33 0.22 0.21 0.25 0.14 0.24 0.04 0.46 0.71 0.45 -0.31 0.76 0.87 -0.53 0.11 0.86 0.67
	G -0.54 -0.66 -0.97 -0.87 -1.37 -1.10 -0.72 -0.77 -1.41 -1.16 -0.31 -0.51 -0.42 -0.46 -0.43 -0.40 -0.43 -0.49 -0.59 -0.70 -1.05 -0.76 -1.13 -1.03 -0.82 -0.74 -1.12 -0.99
	T -0.39 -0.37 0.02 -1.08 -1.19 -0.43 0.28 -0.87 -1.08 -0.19 -0.39 -0.26 -0.08 -0.17 -0.25 -0.25 -0.24 -0.31 -0.13 -0.19 0.26 -0.90 -0.99 -0.39 0.37 -0.71 -0.83 -0.15
	No.16
	Motif name: DR12
	Alternate name: AT5G12870
	Alphabet: DNA
	Type: PWM
	Strands: +-
	Total IC: 3.67
	Pseudocount: 1
	Consensus: NNANNNMCNNNNNNNNNNNNNAMNNNMN
	Extra info: [Gene_ID] AT5G12870
	N N A N N N M C N N N N N N N N N N N N N A M N N N M N
	A -0.10 0.28 1.04 0.21 -0.37 0.71 0.80 -0.09 -0.29 0.79 0.30 0.13 0.31 0.29 0.32 0.35 0.29 0.52 0.02 -0.25 -0.09 1.03 0.36 -0.17 0.54 0.78 0.16 -0.01
	C 0.64 0.43 -0.13 0.86 0.78 -0.28 0.57 1.06 0.91 -0.34 0.58 0.55 0.18 0.19 0.21 0.19 0.21 0.07 0.62 0.75 0.49 -0.30 0.83 0.91 -0.44 0.14 0.91 0.70
	G -0.53 -0.80 -0.83 -1.07 -1.08 -0.85 -1.27 -1.17 -1.33 -0.28 -0.82 -0.71 -0.28 -0.32 -0.45 -0.35 -0.53 -0.45 -0.63 -0.65 -1.15 -0.75 -1.14 -1.02 -0.72 -0.69 -1.16 -1.02
	T -0.30 -0.22 -1.11 -0.87 0.04 -0.02 -1.48 -0.91 -0.14 -0.62 -0.51 -0.27 -0.31 -0.25 -0.21 -0.32 -0.10 -0.34 -0.32 -0.25 0.27 -0.88 -1.04 -0.43 0.27 -0.84 -0.86 -0.17
	No.17
	Motif name: DR13
	Alternate name: AT5G12870
	Alphabet: DNA
	Type: PWM
	Strands: +-
	Total IC: 3.79
	Pseudocount: 1
	Consensus: NHAMCNNMNNNNNNNNNNNNNNAMNNNNN
	Extra info: [Gene_ID] AT5G12870
	N H A M C N N M N N N N N N N N N N N N N N A M N N N N N
	A -0.23 0.14 1.14 0.32 -0.33 0.54 0.83 0.11 -0.24 0.52 0.30 0.23 0.41 0.32 0.32 0.37 0.33 0.29 0.53 0.03 -0.27 -0.19 1.10 0.35 -0.17 0.56 0.81 0.24 -0.01
	C 0.78 0.45 -0.38 0.97 1.04 -0.49 0.18 1.12 0.92 -0.09 0.26 0.25 0.14 0.23 0.19 0.16 0.19 0.20 0.06 0.46 0.73 0.52 -0.38 0.83 0.91 -0.58 0.16 0.86 0.67
	G -0.60 -0.94 -0.91 -1.28 -1.14 -0.75 -0.77 -1.53 -1.30 -0.33 -0.47 -0.40 -0.51 -0.38 -0.38 -0.38 -0.40 -0.42 -0.57 -0.49 -0.67 -0.96 -0.79 -1.14 -1.11 -0.77 -0.85 -1.20 -0.99
	T -0.36 0.01 -1.04 -1.36 -0.54 0.31 -0.98 -1.30 -0.22 -0.26 -0.25 -0.18 -0.21 -0.30 -0.25 -0.28 -0.24 -0.19 -0.25 -0.16 -0.18 0.23 -0.99 -1.01 -0.38 0.34 -0.80 -0.80 -0.14
	No.18
	Motif name: DR14
	Alternate name: AT5G12870
	Alphabet: DNA
	Type: PWM
	Strands: +-
	Total IC: 3.91
	Pseudocount: 1
	Consensus: NNANNNMCNNNNNNNNNNNNNNNAMNNNNN
	Extra info: [Gene_ID] AT5G12870
	N N A N N N M C N N N N N N N N N N N N N N N A M N N N N N
	A -0.12 0.27 1.03 0.16 -0.36 0.74 0.83 -0.05 -0.22 0.90 0.27 0.10 0.33 0.26 0.30 0.31 0.26 0.30 0.26 0.50 0.01 -0.16 -0.06 1.06 0.38 -0.23 0.54 0.78 0.20 -0.06
	C 0.65 0.43 -0.09 0.90 0.81 -0.29 0.52 1.10 0.89 -0.44 0.63 0.64 0.22 0.28 0.23 0.25 0.29 0.24 0.31 0.10 0.47 0.78 0.45 -0.26 0.82 0.93 -0.49 0.17 0.89 0.70
	G -0.53 -0.78 -0.85 -1.08 -1.24 -0.97 -1.27 -1.31 -1.37 -0.36 -0.87 -0.83 -0.44 -0.38 -0.38 -0.41 -0.40 -0.42 -0.47 -0.52 -0.48 -0.77 -0.97 -0.80 -1.16 -1.12 -0.85 -0.81 -1.20 -0.97
	T -0.28 -0.22 -1.11 -0.87 0.07 0.00 -1.43 -1.04 -0.16 -0.68 -0.51 -0.30 -0.26 -0.29 -0.28 -0.28 -0.29 -0.26 -0.25 -0.29 -0.18 -0.31 0.22 -0.99 -1.06 -0.34 0.36 -0.78 -0.82 -0.15
	No.19
	Motif name: DR15
	Alternate name: AT5G12870
	Alphabet: DNA
	Type: PWM
	Strands: +-
	Total IC: 3.91
	Pseudocount: 1
	Consensus: NANCHAMNNNNNNNNNNNNNNNNAMNNNNN
	Extra info: [Gene_ID] AT5G12870
	N A N C H A M N N N N N N N N N N N N N N N N A M N N N N N
	A -0.12 1.04 0.21 -0.46 0.45 1.13 0.01 -0.02 0.87 0.33 0.02 0.36 0.34 0.27 0.32 0.37 0.25 0.37 0.27 0.45 0.01 -0.27 -0.19 1.06 0.34 -0.22 0.53 0.77 0.20 -0.05
	C 0.65 -0.25 0.88 1.02 0.20 -0.09 1.12 0.77 -0.67 0.60 0.70 0.14 0.24 0.32 0.23 0.23 0.32 0.17 0.34 0.18 0.50 0.71 0.53 -0.32 0.85 0.92 -0.51 0.12 0.87 0.70
	G -0.67 -0.80 -1.03 -1.05 -1.19 -1.18 -1.38 -1.16 -0.19 -0.88 -0.87 -0.43 -0.43 -0.48 -0.35 -0.44 -0.41 -0.35 -0.45 -0.56 -0.53 -0.52 -1.01 -0.73 -1.12 -1.07 -0.80 -0.69 -1.15 -1.00
	T -0.18 -0.93 -0.94 -0.39 0.06 -1.22 -1.20 -0.21 -0.58 -0.53 -0.30 -0.19 -0.31 -0.27 -0.34 -0.32 -0.30 -0.32 -0.33 -0.27 -0.18 -0.26 0.24 -0.97 -1.10 -0.38 0.35 -0.78 -0.81 -0.14
	No.20
	Motif name: SEP2
	Alternate name: AT5G12870
	Alphabet: DNA
	Type: PWM
	Strands: +-
	Total IC: 4.5
	Pseudocount: 1
	Consensus: NAMCNACNNNNNNNNNNNNNNNNNNNNNNNNHAMNNNMN
	Extra info: [Gene_ID] AT5G12870
	N A M C N A C N N N N N N N N N N N N N N N N N N N N N N N N H A M N N N M N
	A -0.14 1.19 0.21 -0.56 0.47 1.18 -0.03 -0.07 0.77 0.29 0.16 0.41 0.30 0.33 0.33 0.35 0.42 0.27 0.30 0.16 0.38 0.24 0.38 0.31 0.29 0.27 0.28 0.39 0.53 0.05 -0.23 0.04 1.04 0.42 -0.18 0.53 0.77 0.22 -0.04
	C 0.70 -0.45 0.95 1.12 0.29 -0.10 1.16 0.86 -0.61 0.57 0.63 0.19 0.25 0.27 0.21 0.21 0.18 0.22 0.19 0.31 0.15 0.23 0.28 0.29 0.28 0.29 0.22 0.13 0.14 0.55 0.72 0.47 -0.35 0.80 0.89 -0.42 0.17 0.89 0.68
	G -0.72 -0.95 -1.12 -1.14 -1.27 -1.22 -1.43 -1.32 -0.13 -0.76 -0.87 -0.47 -0.35 -0.34 -0.48 -0.50 -0.46 -0.35 -0.33 -0.41 -0.35 -0.34 -0.45 -0.44 -0.40 -0.50 -0.47 -0.52 -0.55 -0.69 -0.67 -1.09 -0.62 -1.07 -0.98 -0.83 -0.77 -1.17 -1.01
	T -0.20 -1.09 -1.13 -0.51 -0.03 -1.41 -1.28 -0.26 -0.47 -0.52 -0.34 -0.29 -0.34 -0.43 -0.21 -0.21 -0.32 -0.24 -0.26 -0.17 -0.32 -0.21 -0.41 -0.33 -0.31 -0.21 -0.15 -0.16 -0.38 -0.19 -0.19 0.16 -0.98 -1.15 -0.39 0.31 -0.78 -0.90 -0.11
	No.21
	Motif name: IR-2
	Alternate name: AT5G12870
	Alphabet: DNA
	Type: PWM
	Strands: +-
	Total IC: 3.04
	Pseudocount: 1
	Consensus: NANNNAATTNNNTN
	Extra info: [Gene_ID] AT5G12870
	N A N N N A A T T N N N T N
	A -0.32 1.13 0.09 -0.53 0.34 1.05 1.31 -2.01 -0.39 0.56 -0.37 -0.67 -0.60 0.53
	C 0.20 -0.99 0.79 0.93 -1.06 -0.89 -0.72 -0.65 -0.65 -0.44 -0.76 -0.89 -0.63 -0.66
	G -0.73 -0.62 -0.78 -0.68 -0.47 -0.76 -0.53 -0.56 -0.84 -0.98 0.94 0.79 -0.88 0.18
	T 0.54 -0.59 -0.69 -0.36 0.62 -0.32 -2.14 1.29 1.03 0.35 -0.49 0.13 1.10 -0.34
	No.22
	Motif name: IR0
	Alternate name: AT5G12870
	Alphabet: DNA
	Type: PWM
	Strands: +-
	Total IC: 2.94
	Pseudocount: 1
	Consensus: NANNNAMNRKTNNNTN
	Extra info: [Gene_ID] AT5G12870
	N A N N N A M N R K T N N N T N
	A -0.40 1.06 0.12 -0.51 0.46 1.03 0.68 -0.59 0.09 -1.37 -0.52 0.54 -0.32 -0.57 -0.62 0.50
	C 0.25 -0.82 0.75 0.86 -0.75 -0.91 0.63 0.93 -1.77 -1.32 -0.48 -0.54 -0.58 -0.71 -0.52 -0.70
	G -0.73 -0.49 -0.78 -0.66 -0.65 -0.50 -1.42 -1.49 0.97 0.61 -0.98 -0.77 0.87 0.70 -0.85 0.25
	T 0.53 -0.67 -0.61 -0.25 0.47 -0.48 -1.05 0.11 -0.55 0.76 1.06 0.35 -0.52 0.13 1.07 -0.35
	No.23
	Motif name: IR1
	Alternate name: AT5G12870
	Alphabet: DNA
	Type: PWM
	Strands: +-
	Total IC: 1.97
	Pseudocount: 1
	Consensus: NNNNNNNNNKNNNNNN
	Extra info: [Gene_ID] AT5G12870
	N N N N N N N N N K N N N N N N
	A 0.84 0.34 -0.20 0.69 0.65 0.25 0.02 0.48 0.36 -0.89 -0.19 0.92 -0.17 -0.43 -0.30 0.64
	C -0.37 0.56 0.65 -0.36 -0.18 0.73 0.47 -0.35 -1.00 -1.44 -0.42 -0.39 -0.54 -0.68 -0.52 -0.69
	G -0.48 -0.72 -0.65 -0.25 -0.35 -0.86 -0.71 -0.42 0.74 0.51 -0.76 -0.61 0.80 0.68 -0.95 0.13
	T -0.48 -0.60 -0.11 -0.39 -0.39 -0.72 -0.01 0.10 -0.87 0.74 0.84 -0.54 -0.54 0.05 0.98 -0.47
	No.24
	Motif name: IR2
	Alternate name: AT5G12870
	Alphabet: DNA
	Type: PWM
	Strands: +-
	Total IC: 2.03
	Pseudocount: 1
	Consensus: NNNNNNNNDHNKNNNNNN
	Extra info: [Gene_ID] AT5G12870
	N N N N N N N N D H N K N N N N N N
	A -0.24 0.98 0.34 -0.37 0.41 0.83 0.59 -0.47 0.13 0.17 0.25 -1.19 -0.20 0.42 -0.16 -0.44 -0.38 0.51
	C 0.19 -0.79 0.52 0.66 -0.55 -0.76 0.53 0.74 -0.58 0.03 -1.26 -1.05 -0.47 -0.58 -0.38 -0.81 -0.47 -0.73
	G -0.71 -0.55 -0.73 -0.41 -0.57 -0.41 -1.01 -1.05 0.14 -0.43 0.78 0.46 -0.51 -0.53 0.68 0.57 -0.72 0.17
	T 0.49 -0.39 -0.51 -0.16 0.40 -0.18 -0.84 0.17 0.18 0.15 -0.56 0.77 0.77 0.38 -0.46 0.27 0.93 -0.24
	No.25
	Motif name: IR3
	Alternate name: AT5G12870
	Alphabet: DNA
	Type: PWM
	Strands: +-
	Total IC: 2.26
	Pseudocount: 1
	Consensus: NANNNNMYDNNNNNNNNN
	Extra info: [Gene_ID] AT5G12870
	N A N N N N M Y D N N N N N N N N N
	A -0.49 1.01 0.07 -0.56 -0.61 0.85 0.66 -0.95 0.14 -0.04 -0.21 -0.04 -0.63 -0.43 -0.27 -0.15 -0.63 -0.42
	C 0.13 -0.91 0.66 0.82 -0.68 -0.85 0.67 0.86 -0.63 -0.33 -0.21 -0.79 -1.01 -0.48 -0.33 -0.68 -0.68 -0.50
	G -0.74 -0.64 -0.72 -0.60 -0.39 -0.38 -1.44 -1.22 0.07 0.09 -0.43 0.55 0.88 0.02 -0.50 0.64 0.58 -0.46
	T 0.67 -0.29 -0.40 -0.15 0.97 -0.19 -1.13 0.31 0.27 0.22 0.61 -0.03 0.03 0.61 0.74 -0.12 0.30 0.87
	No.26
	Motif name: IR4
	Alternate name: AT5G12870
	Alphabet: DNA
	Type: PWM
	Strands: +-
	Total IC: 2.32
	Pseudocount: 1
	Consensus: NANNNNMYNNNNNNNNNNN
	Extra info: [Gene_ID] AT5G12870
	N A N N N N M Y N N N N N N N N N N N
	A -0.45 1.03 0.05 -0.59 -0.58 0.88 0.62 -0.79 0.02 -0.01 0.02 -0.23 0.03 -0.69 -0.37 -0.37 -0.06 -0.53 -0.49
	C 0.12 -0.91 0.71 0.82 -0.55 -0.87 0.69 0.86 -0.46 -0.15 -0.18 -0.15 -1.03 -1.08 -0.53 -0.36 -0.82 -0.72 -0.51
	G -0.73 -0.52 -0.79 -0.57 -0.46 -0.36 -1.50 -1.59 -0.05 -0.02 -0.12 -0.28 0.62 0.86 -0.04 -0.29 0.65 0.59 -0.48
	T 0.65 -0.45 -0.42 -0.16 0.95 -0.26 -0.99 0.34 0.38 0.17 0.24 0.51 -0.07 0.13 0.64 0.70 -0.14 0.26 0.91
	No.27
	Motif name: IR5
	Alternate name: AT5G12870
	Alphabet: DNA
	Type: PWM
	Strands: +-
	Total IC: 2.88
	Pseudocount: 1
	Consensus: NANNNNMNNNNNNRKNNNNTN
	Extra info: [Gene_ID] AT5G12870
	N A N N N N M N N N N N N R K N N N N T N
	A -0.33 1.11 0.19 -0.50 0.44 0.97 0.60 -0.66 0.26 -0.05 0.19 0.37 0.25 0.26 -1.08 -0.24 0.49 -0.35 -0.55 -0.49 0.55
	C 0.17 -0.93 0.69 0.87 -0.68 -0.96 0.63 0.94 -0.30 0.02 -0.28 -0.15 -0.17 -1.43 -1.75 -0.49 -0.66 -0.59 -0.85 -0.55 -0.75
	G -0.75 -0.58 -0.88 -0.63 -0.70 -0.45 -1.15 -1.29 -0.23 -0.19 -0.04 -0.27 -0.41 0.86 0.63 -0.80 -0.85 0.88 0.68 -0.88 0.17
	T 0.57 -0.64 -0.51 -0.30 0.49 -0.32 -1.05 0.06 0.18 0.19 0.09 -0.03 0.22 -0.71 0.75 0.90 0.50 -0.50 0.21 1.05 -0.28
	No.28
	Motif name: IR6
	Alternate name: AT5G12870
	Alphabet: DNA
	Type: PWM
	Strands: +-
	Total IC: 3.26
	Pseudocount: 1
	Consensus: NANNNNMNNNNNNNRKNNNNTN
	Extra info: [Gene_ID] AT5G12870
	N A N N N N M N N N N N N N R K N N N N T N
	A -0.33 1.13 0.21 -0.51 0.50 0.99 0.85 -0.53 0.20 -0.05 0.09 0.16 0.26 0.20 0.22 -1.40 -0.22 0.49 -0.25 -0.71 -0.62 0.53
	C 0.23 -1.05 0.72 0.94 -0.87 -0.87 0.51 0.86 -0.45 0.09 -0.20 -0.01 -0.25 -0.10 -1.27 -2.16 -0.56 -0.76 -0.65 -0.78 -0.54 -0.77
	G -0.74 -0.57 -0.96 -0.62 -0.73 -0.63 -1.73 -1.68 -0.16 -0.13 -0.01 -0.14 0.00 -0.51 0.88 0.73 -1.01 -0.77 0.88 0.71 -0.95 0.24
	T 0.52 -0.62 -0.54 -0.46 0.53 -0.28 -1.07 0.24 0.29 0.07 0.09 -0.02 -0.06 0.28 -0.78 0.80 0.97 0.50 -0.55 0.23 1.10 -0.35
	No.29
	Motif name: IR7
	Alternate name: AT5G12870
	Alphabet: DNA
	Type: PWM
	Strands: +-
	Total IC: 3.14
	Pseudocount: 1
	Consensus: NANNNAMNDNNNNDNRKTNNNTN
	Extra info: [Gene_ID] AT5G12870
	N A N N N A M N D N N N N D N R K T N N N T N
	A -0.38 1.11 0.11 -0.59 0.44 1.00 0.60 -0.61 0.12 0.06 0.13 0.19 0.26 0.00 0.32 0.36 -1.33 -0.45 0.55 -0.28 -0.71 -0.69 0.54
	C 0.23 -0.94 0.76 0.95 -0.83 -0.81 0.66 0.81 -0.60 -0.06 -0.09 -0.03 -0.14 -0.21 -0.22 -1.80 -1.54 -0.45 -0.71 -0.68 -0.81 -0.58 -0.75
	G -0.71 -0.66 -0.76 -0.63 -0.72 -0.59 -1.39 -1.15 0.07 -0.29 -0.20 -0.14 -0.03 0.02 -0.49 0.84 0.63 -0.93 -0.77 0.93 0.72 -0.93 0.23
	T 0.53 -0.52 -0.64 -0.41 0.56 -0.39 -0.94 0.19 0.26 0.24 0.13 -0.03 -0.12 0.16 0.24 -0.66 0.77 1.01 0.42 -0.62 0.22 1.13 -0.36
	No.30
	Motif name: SEP3
	Alternate name: AT5G12870
	Alphabet: DNA
	Type: PWM
	Strands: +-
	Total IC: 4.5
	Pseudocount: 1
	Consensus: NAMCNACNNNNNNNNNNNNNNNNNNNNNNNNHAMNNNMN
	Extra info: [Gene_ID] AT5G12870
	N A M C N A C N N N N N N N N N N N N N N N N N N N N N N N N H A M N N N M N
	A -0.14 1.19 0.21 -0.56 0.47 1.18 -0.03 -0.07 0.77 0.29 0.16 0.41 0.30 0.33 0.33 0.35 0.42 0.27 0.30 0.16 0.38 0.24 0.38 0.31 0.29 0.27 0.28 0.39 0.53 0.05 -0.23 0.04 1.04 0.42 -0.18 0.53 0.77 0.22 -0.04
	C 0.70 -0.45 0.95 1.12 0.29 -0.10 1.16 0.86 -0.61 0.57 0.63 0.19 0.25 0.27 0.21 0.21 0.18 0.22 0.19 0.31 0.15 0.23 0.28 0.29 0.28 0.29 0.22 0.13 0.14 0.55 0.72 0.47 -0.35 0.80 0.89 -0.42 0.17 0.89 0.68
	G -0.72 -0.95 -1.12 -1.14 -1.27 -1.22 -1.43 -1.32 -0.13 -0.76 -0.87 -0.47 -0.35 -0.34 -0.48 -0.50 -0.46 -0.35 -0.33 -0.41 -0.35 -0.34 -0.45 -0.44 -0.40 -0.50 -0.47 -0.52 -0.55 -0.69 -0.67 -1.09 -0.62 -1.07 -0.98 -0.83 -0.77 -1.17 -1.01
	T -0.20 -1.09 -1.13 -0.51 -0.03 -1.41 -1.28 -0.26 -0.47 -0.52 -0.34 -0.29 -0.34 -0.43 -0.21 -0.21 -0.32 -0.24 -0.26 -0.17 -0.32 -0.21 -0.41 -0.33 -0.31 -0.21 -0.15 -0.16 -0.38 -0.19 -0.19 0.16 -0.98 -1.15 -0.39 0.31 -0.78 -0.90 -0.11
	No.31
	Motif name: ER1a
	Alternate name: AT5G12870
	Alphabet: DNA
	Type: PWM
	Strands: +-
	Total IC: 5.88
	Pseudocount: 1
	Consensus: RKTWGKTRNAMCWAMN
	Extra info: [Gene_ID] AT5G12870
	R K T W G K T R N A M C W A M N
	A 0.21 -0.97 -0.87 0.88 -0.88 -1.35 -1.96 0.77 -1.03 1.51 0.22 -1.19 0.40 1.31 0.60 -0.65
	C -1.40 -1.45 -0.55 -1.16 -1.39 -1.43 -0.62 -0.88 0.39 -2.16 1.04 1.35 -1.19 -1.67 0.68 0.85
	G 0.88 0.68 -1.77 -1.09 1.38 1.07 -2.19 0.37 -0.88 -0.61 -1.29 -1.21 -1.04 -0.62 -1.39 -1.43
	T -0.70 0.61 1.31 0.32 -1.10 0.19 1.52 -1.14 0.72 -1.82 -1.45 -0.78 0.81 -0.84 -1.01 0.25
	No.32
	Motif name: ER1b
	Alternate name: AT5G12870
	Alphabet: DNA
	Type: PWM
	Strands: +-
	Total IC: 5.55
	Pseudocount: 1
	Consensus: RKTWGKTRNANCNNNN
	Extra info: [Gene_ID] AT5G12870
	R K T W G K T R N A N C N N N N
	A 0.13 -1.41 -1.27 0.76 -1.42 -1.59 -2.12 0.66 -0.43 1.43 0.27 -0.76 0.13 0.96 0.36 -0.34
	C -1.82 -1.86 -1.06 -1.40 -1.76 -1.61 -0.70 -1.20 -0.32 -1.65 0.83 1.05 -0.74 -1.20 0.45 0.50
	G 1.03 0.83 -2.03 -1.02 1.57 1.05 -2.70 0.68 -0.44 -0.68 -1.01 -0.77 -0.45 -0.14 -0.87 -0.85
	T -0.79 0.65 1.52 0.52 -1.45 0.35 1.59 -1.39 0.78 -1.46 -0.94 -0.41 0.65 -0.48 -0.31 0.31
	No.33
	Motif name: ER2
	Alternate name: AT5G12870
	Alphabet: DNA
	Type: PWM
	Strands: +-
	Total IC: 2.01
	Pseudocount: 1
	Consensus: NNNNNNTNNNANNNNNN
	Extra info: [Gene_ID] AT5G12870
	N N N N N N T N N N A N N N N N N
	A 0.16 -0.60 -0.41 0.46 -0.10 -0.40 -0.61 0.50 -0.09 -0.04 1.03 0.08 -0.18 0.42 0.94 0.46 -0.44
	C -0.96 -1.06 -0.60 -0.31 -0.55 -0.78 -0.47 -0.38 0.10 -0.07 -0.89 0.68 0.72 -0.95 -0.57 0.56 0.69
	G 0.71 0.57 -0.49 -1.02 0.69 0.66 -0.69 -0.11 0.04 -0.74 -0.43 -0.75 -0.58 -0.30 -0.53 -1.02 -0.88
	T -0.45 0.46 0.90 0.41 -0.38 0.11 1.00 -0.16 -0.05 0.56 -0.55 -0.43 -0.31 0.42 -0.48 -0.62 0.15
	No.34
	Motif name: ER3
	Alternate name: AT5G12870
	Alphabet: DNA
	Type: PWM
	Strands: +-
	Total IC: 1.65
	Pseudocount: 1
	Consensus: NNNNNNNNNVNNNNNNNN
	Extra info: [Gene_ID] AT5G12870
	N N N N N N N N N V N N N N N N N N
	A 0.13 -0.57 -0.12 0.42 -0.08 -0.27 -0.28 0.83 -0.40 0.03 -0.45 0.86 0.16 -0.32 0.41 0.77 0.46 -0.47
	C -0.78 -0.76 -0.38 -0.50 -0.56 -0.63 -0.42 -0.93 0.30 0.06 0.05 -0.77 0.49 0.61 -0.70 -0.94 0.45 0.67
	G 0.68 0.46 -0.67 -0.59 0.56 0.57 -0.86 0.08 0.05 0.10 -0.50 -0.35 -0.62 -0.32 -0.49 -0.34 -0.77 -0.78
	T -0.46 0.45 0.75 0.36 -0.16 0.06 0.91 -0.65 -0.04 -0.21 0.61 -0.30 -0.26 -0.20 0.42 -0.02 -0.58 0.15
	No.35
	Motif name: ER4
	Alternate name: AT5G12870
	Alphabet: DNA
	Type: PWM
	Strands: +-
	Total IC: 1.71
	Pseudocount: 1
	Consensus: NNNNNNNNNNNNNNNNNNN
	Extra info: [Gene_ID] AT5G12870
	N N N N N N N N N N N N N N N N N N N
	A 0.16 -0.54 -0.13 0.50 -0.21 -0.37 -0.41 0.69 0.07 0.03 -0.20 -0.38 0.89 0.30 -0.48 0.28 0.70 0.46 -0.42
	C -0.84 -0.92 -0.42 -0.52 -0.42 -0.63 -0.37 -0.78 -0.11 -0.02 0.25 0.10 -0.85 0.41 0.63 -0.62 -0.67 0.48 0.65
	G 0.70 0.49 -0.84 -0.63 0.68 0.41 -0.66 0.16 0.30 0.03 -0.35 -0.80 -0.47 -0.53 -0.34 -0.47 -0.27 -0.84 -0.84
	T -0.51 0.46 0.84 0.31 -0.34 0.32 0.88 -0.54 -0.34 -0.05 0.22 0.67 -0.20 -0.42 -0.08 0.51 -0.13 -0.56 0.17
	No.36
	Motif name: ER5
	Alternate name: AT5G12870
	Alphabet: DNA
	Type: PWM
	Strands: +-
	Total IC: 2.6
	Pseudocount: 1
	Consensus: NNNNNNTNNNNNNANNNNNN
	Extra info: [Gene_ID] AT5G12870
	N N N N N N T N N N N N N A N N N N N N
	A 0.20 -0.59 -0.22 0.42 -0.19 -0.60 -0.46 0.85 -0.25 0.53 -0.17 -0.33 -0.49 1.11 0.25 -0.54 0.35 0.80 0.52 -0.40
	C -0.85 -0.89 -0.38 -0.52 -0.79 -0.93 -0.61 -0.70 -0.05 -0.67 0.16 0.57 0.07 -1.07 0.73 0.94 -0.61 -0.71 0.47 0.68
	G 0.63 0.48 -0.71 -0.72 0.92 0.74 -1.11 -0.15 0.43 0.20 -0.54 -0.34 -0.87 -0.54 -0.96 -0.83 -0.58 -0.39 -0.86 -0.91
	T -0.41 0.48 0.82 0.44 -0.61 0.20 1.11 -0.56 -0.24 -0.35 0.38 -0.09 0.76 -0.54 -0.64 -0.28 0.48 -0.18 -0.67 0.15
	No.37
	Motif name: ER6
	Alternate name: AT5G12870
	Alphabet: DNA
	Type: PWM
	Strands: +-
	Total IC: 2.36
	Pseudocount: 1
	Consensus: NNNNNNTNNNNNNNANNNNNN
	Extra info: [Gene_ID] AT5G12870
	N N N N N N T N N N N N N N A N N N N N N
	A 0.13 -0.64 -0.21 0.51 -0.51 -0.46 -0.59 0.84 0.09 0.30 0.18 -0.21 -0.29 -0.37 1.04 0.05 -0.35 0.44 0.91 0.46 -0.47
	C -0.93 -0.91 -0.56 -0.58 -0.45 -0.79 -0.46 -0.93 -0.29 -0.38 -0.20 0.25 0.29 0.15 -0.62 0.68 0.75 -0.75 -0.89 0.52 0.69
	G 0.71 0.49 -0.75 -0.81 0.80 0.68 -0.87 0.00 0.32 0.28 -0.32 -0.31 -0.37 -0.95 -0.64 -0.74 -0.58 -0.64 -0.47 -0.87 -0.87
	T -0.42 0.51 0.90 0.42 -0.29 0.14 1.04 -0.54 -0.20 -0.35 0.25 0.19 0.24 0.68 -0.62 -0.38 -0.21 0.50 -0.23 -0.64 0.16
	No.38
	Motif name: ER7
	Alternate name: AT5G12870
	Alphabet: DNA
	Type: PWM
	Strands: +-
	Total IC: 2.67
	Pseudocount: 1
	Consensus: NNNNNNTNNNNDNNNANNNNNN
	Extra info: [Gene_ID] AT5G12870
	N N N N N N T N N N N D N N N A N N N N N N
	A 0.17 -0.63 -0.46 0.63 -0.30 -0.64 -0.50 0.73 0.17 0.40 0.27 0.16 -0.32 -0.07 -0.80 1.08 0.15 -0.38 0.21 0.98 0.47 -0.51
	C -0.84 -0.88 -0.39 -0.75 -0.60 -0.75 -0.63 -0.90 -0.23 -0.42 -0.18 -0.28 0.11 0.22 0.32 -0.94 0.71 0.88 -0.77 -0.93 0.55 0.69
	G 0.67 0.49 -0.92 -0.86 0.89 0.72 -0.81 0.10 0.37 0.24 -0.38 0.02 -0.32 -0.46 -0.72 -0.86 -0.75 -0.63 -0.56 -0.53 -0.98 -0.94
	T -0.46 0.49 0.98 0.39 -0.57 0.16 1.05 -0.44 -0.46 -0.41 0.19 0.07 0.39 0.20 0.65 -0.30 -0.58 -0.43 0.65 -0.32 -0.63 0.21
	No.39
	Motif name: ER8
	Alternate name: AT5G12870
	Alphabet: DNA
	Type: PWM
	Strands: +-
	Total IC: 2.58
	Pseudocount: 1
	Consensus: NNNNNNTNNNNNNNNNANNNNNN
	Extra info: [Gene_ID] AT5G12870
	N N N N N N T N N N N N N N N N A N N N N N N
	A 0.18 -0.64 -0.44 0.56 -0.29 -0.51 -0.57 0.78 0.12 0.47 0.25 0.10 0.10 -0.27 -0.40 -0.68 1.09 0.16 -0.48 0.40 0.94 0.43 -0.46
	C -0.84 -0.86 -0.44 -0.72 -0.51 -0.78 -0.55 -0.85 -0.10 -0.40 -0.28 -0.18 -0.13 0.26 0.35 0.23 -1.01 0.67 0.83 -0.62 -0.90 0.54 0.71
	G 0.67 0.50 -0.91 -0.78 0.84 0.71 -0.92 0.18 0.35 0.18 -0.14 -0.14 -0.18 -0.30 -0.13 -0.68 -0.58 -0.77 -0.61 -0.76 -0.26 -0.86 -0.93
	T -0.48 0.48 0.99 0.42 -0.55 0.12 1.08 -0.75 -0.49 -0.46 0.11 0.19 0.18 0.22 0.06 0.66 -0.52 -0.50 -0.24 0.52 -0.49 -0.63 0.16

## Sheet: S10
MYB50 Motif Models from SELEX Library
	No.1
	Motif name: Ma
	Alternate name: AT1G57560
	Alphabet: DNA
	Type: PWM
	Strands: +-
	Total IC: 5.67
	Pseudocount: 1
	Consensus: YACCWAMY
	Extra info: [Gene_ID] AT1G57560
	Y A C C W A M Y
	A -0.77 1.75 -0.23 -1.99 0.12 1.71 1.07 -0.89
	C 0.22 -2.44 1.45 1.72 -1.70 -2.47 0.71 1.05
	G -1.46 -2.24 -2.54 -2.38 -1.70 -2.24 -3.45 -2.40
	T 0.91 -2.09 -2.00 -1.88 1.20 -1.60 -2.52 0.27
	No.2
	Motif name: Mb
	Alternate name: AT1G57560
	Alphabet: DNA
	Type: PWM
	Strands: +-
	Total IC: 5.07
	Pseudocount: 1
	Consensus: NRKTWGKTNNNN
	Extra info: [Gene_ID] AT1G57560
	N R K T W G K T N N N N
	A -0.57 0.07 -2.34 -2.15 0.46 -1.42 -2.56 -1.73 0.50 -0.06 -0.15 -0.18
	C 0.06 -2.39 -2.76 -2.00 -2.07 -2.85 -2.52 -1.16 -1.57 -0.86 -0.48 -0.66
	G -0.52 1.08 1.31 -1.47 -0.81 1.71 0.99 -1.22 0.66 0.64 0.31 0.04
	T 0.66 -0.62 0.22 1.66 0.86 -2.22 0.74 1.50 -0.58 -0.10 0.20 0.55
	No.3
	Motif name: Mc
	Alternate name: AT1G57560
	Alphabet: DNA
	Type: PWM
	Strands: +-
	Total IC: 3.59
	Pseudocount: 1
	Consensus: NNTDGTWGKNN
	Extra info: [Gene_ID] AT1G57560
	N N T D G T W G K N N
	A 0.03 -0.50 -1.01 0.03 -2.21 -1.87 0.26 -0.26 -1.07 -0.50 0.31
	C -0.94 -1.12 -0.32 -2.39 -2.96 -2.01 -2.13 -1.96 -1.50 -0.56 -1.04
	G 0.57 0.61 -0.86 0.73 1.44 -0.46 -1.23 1.32 0.96 -0.03 0.42
	T -0.04 0.38 1.11 0.18 -0.08 1.46 1.11 -1.32 0.29 0.71 -0.10
	No.4
	Motif name: SEP1
	Alternate name: AT1G57560
	Alphabet: DNA
	Type: PWM
	Strands: +-
	Total IC: 2.54
	Pseudocount: 1
	Consensus: NNNNNNHNNNNNNRKNNNNTN
	Extra info: [Gene_ID] AT1G57560
	N N N N N N H N N N N N N R K N N N N T N
	A 0.72 0.49 0.18 0.40 0.63 0.33 0.12 0.53 0.43 0.61 0.56 0.68 0.61 0.70 -1.29 -0.14 0.85 -0.02 -0.15 -0.29 0.90
	C -0.61 0.39 0.28 -0.04 -0.72 0.37 0.40 -0.24 -0.15 -0.31 -0.43 -0.40 -0.25 -1.69 -1.74 -0.64 -0.76 -0.63 -1.00 -0.73 -0.95
	G -0.63 -0.72 -0.41 -0.77 -0.24 -0.77 -0.91 -0.38 -0.28 -0.51 -0.31 -0.37 -0.74 0.53 0.69 -1.08 -1.05 0.83 0.66 -1.04 -0.21
	T 0.06 -0.55 -0.16 0.16 -0.01 -0.22 0.09 -0.09 -0.11 -0.05 -0.04 -0.21 0.05 -0.68 0.75 0.99 0.17 -0.76 0.04 1.07 -0.40
	No.5
	Motif name: DR1
	Alternate name: AT1G57560
	Alphabet: DNA
	Type: PWM
	Strands: +-
	Total IC: 1.93
	Pseudocount: 1
	Consensus: NNNNANNNNNNNNNNNNNN
	Extra info: [Gene_ID] AT1G57560
	N N N N A N N N N N N N N N N N N N N
	A 0.65 0.31 0.08 0.43 1.09 0.53 0.12 0.48 0.82 0.27 -0.14 0.30 0.75 0.53 0.31 0.55 0.73 0.44 0.35
	C -0.12 0.25 0.46 -0.02 -0.40 0.57 0.56 -0.47 -0.02 0.72 0.82 0.00 -0.28 0.49 0.34 0.01 -0.32 0.41 0.30
	G -0.60 -0.59 -0.59 -0.97 -0.83 -0.99 -0.89 -0.75 -0.77 -1.20 -0.91 -0.47 -0.64 -1.07 -0.64 -0.82 -0.44 -0.76 -0.84
	T -0.23 -0.15 -0.15 0.21 -0.87 -0.82 -0.16 0.37 -0.58 -0.49 -0.32 0.07 -0.23 -0.55 -0.23 -0.05 -0.31 -0.45 -0.09
	No.6
	Motif name: DR2
	Alternate name: AT1G57560
	Alphabet: DNA
	Type: PWM
	Strands: +-
	Total IC: 2.35
	Pseudocount: 1
	Consensus: NNNHANNNNMNNHNNNHNNN
	Extra info: [Gene_ID] AT1G57560
	N N N H A N N N N M N N H N N N H N N N
	A 0.65 0.32 0.06 0.35 1.16 0.51 -0.05 0.58 0.85 0.41 -0.11 0.36 0.03 0.82 0.58 0.24 0.48 0.87 0.42 0.31
	C -0.10 0.28 0.46 0.05 -0.50 0.62 0.69 -0.84 -0.15 0.83 0.74 -0.08 0.45 -0.29 0.49 0.42 0.09 -0.41 0.47 0.31
	G -0.63 -0.64 -0.58 -0.99 -0.97 -1.09 -0.93 -0.76 -0.90 -1.44 -1.37 -0.22 -0.90 -0.63 -1.07 -0.62 -0.91 -0.53 -0.81 -0.84
	T -0.24 -0.16 -0.13 0.25 -0.88 -0.82 -0.15 0.43 -0.41 -0.90 0.03 -0.14 0.11 -0.37 -0.67 -0.27 0.01 -0.45 -0.50 -0.05
	No.7
	Motif name: DR3
	Alternate name: AT1G57560
	Alphabet: DNA
	Type: PWM
	Strands: +-
	Total IC: 2.63
	Pseudocount: 1
	Consensus: NNNHAMNNNMNNHHANNNNNN
	Extra info: [Gene_ID] AT1G57560
	N N N H A M N N N M N N H H A N N N N N N
	A 0.57 0.27 0.07 0.33 1.06 0.53 0.03 0.59 0.83 0.35 -0.03 0.25 0.08 0.07 1.01 0.54 0.08 0.56 0.89 0.42 0.19
	C 0.02 0.31 0.49 0.12 -0.28 0.67 0.67 -0.62 -0.13 0.83 0.67 0.13 0.39 0.31 -0.42 0.59 0.63 -0.71 -0.10 0.65 0.49
	G -0.61 -0.56 -0.61 -1.01 -0.89 -1.09 -1.02 -0.79 -0.60 -1.61 -1.25 -0.34 -0.72 -1.10 -0.80 -1.03 -0.91 -0.85 -0.78 -1.18 -1.08
	T -0.25 -0.19 -0.17 0.21 -0.86 -0.99 -0.17 0.34 -0.64 -0.68 0.00 -0.11 0.03 0.32 -0.59 -0.85 -0.22 0.44 -0.66 -0.61 -0.03
	No.8
	Motif name: DR4
	Alternate name: AT1G57560
	Alphabet: DNA
	Type: PWM
	Strands: +-
	Total IC: 3.15
	Pseudocount: 1
	Consensus: NNNHAMNNNMNNHNHANNNNNNNNNNNNN
	Extra info: [Gene_ID] AT1G57560
	N N N H A M N N N M N N H N H A N N N N N N N N N N N N N
	A 0.57 0.23 0.06 0.33 1.11 0.50 -0.02 0.56 0.87 0.31 0.07 0.65 0.13 -0.06 0.13 1.06 0.55 0.01 0.61 0.90 0.41 0.18 0.59 0.44 0.41 0.41 0.47 0.47 0.51
	C 0.01 0.29 0.47 0.16 -0.38 0.69 0.75 -0.56 -0.15 0.88 0.66 -0.23 0.33 0.44 0.19 -0.32 0.58 0.66 -0.67 -0.12 0.63 0.51 -0.21 0.06 0.06 0.00 -0.01 0.02 -0.03
	G -0.61 -0.53 -0.63 -1.00 -0.90 -1.10 -1.02 -0.75 -0.68 -1.49 -1.27 -0.57 -0.75 -0.71 -1.20 -0.92 -1.14 -1.01 -0.89 -0.71 -1.14 -1.04 -0.46 -0.55 -0.53 -0.43 -0.46 -0.47 -0.58
	T -0.23 -0.13 -0.12 0.17 -0.90 -0.98 -0.25 0.32 -0.62 -0.84 -0.07 -0.14 0.07 0.10 0.41 -0.76 -0.78 -0.13 0.38 -0.72 -0.57 -0.07 -0.13 -0.13 -0.09 -0.11 -0.16 -0.18 -0.11
	No.9
	Motif name: DR5
	Alternate name: AT1G57560
	Alphabet: DNA
	Type: PWM
	Strands: +-
	Total IC: 3.04
	Pseudocount: 1
	Consensus: NNNHAMNNNNNNNHNHAMNNNNNN
	Extra info: [Gene_ID] AT1G57560
	N N N H A M N N N N N N N H N H A M N N N N N N
	A 0.58 0.23 0.06 0.29 1.11 0.48 0.02 0.59 0.88 0.33 0.05 0.58 0.58 0.07 -0.05 0.20 1.09 0.55 0.05 0.64 0.87 0.41 0.17 0.61
	C 0.02 0.33 0.51 0.18 -0.36 0.72 0.82 -0.63 -0.08 0.79 0.69 -0.30 0.02 0.31 0.47 0.18 -0.40 0.65 0.69 -0.82 -0.08 0.66 0.50 -0.21
	G -0.62 -0.57 -0.62 -0.96 -0.92 -1.21 -1.08 -0.84 -0.68 -1.40 -1.26 -0.57 -0.82 -0.55 -0.58 -1.00 -0.87 -1.14 -1.06 -0.89 -0.71 -1.18 -0.99 -0.50
	T -0.26 -0.15 -0.18 0.17 -0.89 -0.92 -0.42 0.37 -0.75 -0.67 -0.11 0.03 -0.12 0.04 -0.02 0.28 -0.83 -0.95 -0.20 0.42 -0.70 -0.62 -0.07 -0.15
	No.10
	Motif name: DR6
	Alternate name: AT1G57560
	Alphabet: DNA
	Type: PWM
	Strands: +-
	Total IC: 2.66
	Pseudocount: 1
	Consensus: NNNHANNNNMNNNNNNHANNNNNN
	Extra info: [Gene_ID] AT1G57560
	N N N H A N N N N M N N N N N N H A N N N N N N
	A 0.60 0.28 0.08 0.31 1.00 0.52 0.04 0.50 0.79 0.23 0.08 0.66 0.35 0.48 0.14 0.11 0.27 1.03 0.53 0.18 0.53 0.77 0.40 0.19
	C 0.03 0.32 0.49 0.14 -0.23 0.62 0.68 -0.60 -0.04 0.90 0.69 -0.23 0.22 0.06 0.32 0.46 0.06 -0.37 0.54 0.56 -0.49 0.04 0.62 0.47
	G -0.65 -0.66 -0.64 -0.95 -0.89 -1.08 -0.92 -0.71 -0.65 -1.45 -1.38 -0.57 -0.73 -0.59 -0.61 -0.69 -1.00 -0.77 -0.92 -1.02 -0.80 -0.67 -1.13 -1.00
	T -0.28 -0.15 -0.16 0.19 -0.72 -0.84 -0.24 0.40 -0.60 -0.75 -0.07 -0.16 -0.06 -0.15 0.00 -0.12 0.33 -0.75 -0.80 -0.15 0.34 -0.65 -0.55 -0.05
	No.11
	Motif name: DR7
	Alternate name: AT1G57560
	Alphabet: DNA
	Type: PWM
	Strands: +-
	Total IC: 2.61
	Pseudocount: 1
	Consensus: NNNHAMNNNMNNNHNNNHNNNNNNN
	Extra info: [Gene_ID] AT1G57560
	N N N H A M N N N M N N N H N N N H N N N N N N N
	A 0.62 0.32 0.10 0.39 1.15 0.55 0.03 0.64 0.91 0.33 0.01 0.59 0.38 0.36 0.61 0.32 0.20 0.10 0.89 0.60 0.28 0.45 0.79 0.40 0.31
	C -0.08 0.28 0.45 0.07 -0.51 0.67 0.72 -0.77 -0.08 0.81 0.71 -0.27 0.15 0.01 -0.08 0.24 0.35 0.32 -0.45 0.51 0.38 0.20 -0.27 0.40 0.30
	G -0.63 -0.59 -0.65 -1.07 -1.00 -1.30 -1.10 -0.80 -0.81 -1.35 -1.10 -0.33 -0.56 -0.58 -0.69 -0.58 -0.43 -0.70 -0.75 -1.08 -0.57 -0.98 -0.59 -0.74 -0.81
	T -0.20 -0.20 -0.11 0.23 -0.79 -0.90 -0.21 0.36 -0.72 -0.76 -0.18 -0.21 -0.13 0.06 -0.14 -0.14 -0.26 0.09 -0.29 -0.77 -0.29 -0.03 -0.38 -0.39 -0.06
	No.12
	Motif name: SEP2
	Alternate name: AT1G57560
	Alphabet: DNA
	Type: PWM
	Strands: +-
	Total IC: 2.54
	Pseudocount: 1
	Consensus: NNNNNNHNNNNNNRKNNNNTN
	Extra info: [Gene_ID] AT1G57560
	N N N N N N H N N N N N N R K N N N N T N
	A 0.72 0.49 0.18 0.40 0.63 0.33 0.12 0.53 0.43 0.61 0.56 0.68 0.61 0.70 -1.29 -0.14 0.85 -0.02 -0.15 -0.29 0.90
	C -0.61 0.39 0.28 -0.04 -0.72 0.37 0.40 -0.24 -0.15 -0.31 -0.43 -0.40 -0.25 -1.69 -1.74 -0.64 -0.76 -0.63 -1.00 -0.73 -0.95
	G -0.63 -0.72 -0.41 -0.77 -0.24 -0.77 -0.91 -0.38 -0.28 -0.51 -0.31 -0.37 -0.74 0.53 0.69 -1.08 -1.05 0.83 0.66 -1.04 -0.21
	T 0.06 -0.55 -0.16 0.16 -0.01 -0.22 0.09 -0.09 -0.11 -0.05 -0.04 -0.21 0.05 -0.68 0.75 0.99 0.17 -0.76 0.04 1.07 -0.40
	No.13
	Motif name: IR-2
	Alternate name: AT1G57560
	Alphabet: DNA
	Type: PWM
	Strands: +-
	Total IC: 2.78
	Pseudocount: 1
	Consensus: NANNNAATTNNNTN
	Extra info: [Gene_ID] AT1G57560
	N A N N N A A T T N N N T N
	A -0.13 1.05 0.28 -0.08 0.41 1.14 1.29 -1.70 -0.27 0.58 -0.18 -0.50 -0.66 0.69
	C -0.11 -0.72 0.57 0.67 -1.20 -0.94 -1.04 -0.82 -0.76 -0.57 -0.68 -0.75 -0.37 -0.81
	G -0.89 -0.66 -0.62 -0.72 -0.38 -0.87 -0.52 -0.57 -0.88 -1.07 0.74 0.51 -0.98 -0.04
	T 0.70 -0.53 -0.61 -0.24 0.56 -0.46 -1.40 1.29 1.03 0.44 -0.28 0.34 1.06 -0.23
	No.14
	Motif name: IR-1
	Alternate name: AT1G57560
	Alphabet: DNA
	Type: PWM
	Strands: +-
	Total IC: 1.79
	Pseudocount: 1
	Consensus: NNNNNNMHKNNNNNN
	Extra info: [Gene_ID] AT1G57560
	N N N N N N M H K N N N N N N
	A -0.24 0.82 0.29 0.05 0.41 0.93 1.01 0.06 -0.58 -0.27 0.37 0.10 -0.13 -0.27 0.66
	C -0.07 -0.70 0.34 0.40 -1.01 -1.03 0.01 0.12 -1.62 -0.25 -0.33 -0.63 -0.70 -0.59 -0.78
	G -0.63 -0.50 -0.71 -0.61 -0.36 -0.45 -2.01 -0.34 0.08 -0.94 -0.73 0.46 0.38 -0.74 -0.14
	T 0.64 -0.13 -0.16 -0.02 0.49 -0.21 -0.46 0.12 0.97 0.86 0.39 -0.15 0.23 0.93 -0.12
	No.15
	Motif name: IR5
	Alternate name: AT1G57560
	Alphabet: DNA
	Type: PWM
	Strands: +-
	Total IC: 2.33
	Pseudocount: 1
	Consensus: NNNNNNNNNNNNNNKNNNNTN
	Extra info: [Gene_ID] AT1G57560
	N N N N N N N N N N N N N N K N N N N T N
	A -0.11 0.99 0.30 -0.15 0.32 0.88 0.77 -0.54 0.27 0.08 0.03 0.25 0.33 0.19 -1.00 -0.08 0.50 -0.09 -0.37 -0.43 0.69
	C -0.06 -0.91 0.48 0.61 -0.72 -0.79 0.35 0.56 -0.44 -0.07 -0.17 -0.51 -0.38 -1.44 -1.09 -0.45 -0.65 -0.63 -0.93 -0.72 -0.91
	G -0.90 -0.53 -0.83 -0.82 -0.57 -0.48 -1.09 -0.62 -0.12 -0.58 0.14 -0.20 -0.26 0.65 0.29 -0.83 -1.08 0.65 0.50 -0.68 -0.12
	T 0.66 -0.34 -0.31 0.01 0.55 -0.22 -0.86 0.25 0.19 0.40 -0.02 0.31 0.19 -0.12 0.85 0.82 0.56 -0.25 0.36 1.02 -0.10
	No.16
	Motif name: IR6
	Alternate name: AT1G57560
	Alphabet: DNA
	Type: PWM
	Strands: +-
	Total IC: 3.03
	Pseudocount: 1
	Consensus: NANNNAMNNNNNNNNKNNNNTN
	Extra info: [Gene_ID] AT1G57560
	N A N N N A M N N N N N N N N K N N N N T N
	A -0.13 1.12 0.32 -0.41 0.23 1.05 0.86 -0.25 0.09 0.09 0.22 -0.05 0.00 0.13 0.17 -1.03 -0.15 0.66 0.09 -0.27 -0.60 0.71
	C -0.10 -0.75 0.66 0.76 -0.81 -0.90 0.34 0.57 -0.22 -0.09 -0.37 -0.02 -0.37 -0.25 -1.46 -1.51 -0.63 -0.83 -0.89 -0.82 -0.72 -0.89
	G -0.84 -0.88 -1.04 -0.67 -0.51 -0.75 -1.40 -1.76 -0.63 -0.30 -0.45 -0.15 0.03 -0.40 0.74 0.18 -0.94 -0.85 0.69 0.66 -0.80 -0.10
	T 0.67 -0.54 -0.54 -0.12 0.64 -0.33 -0.87 0.46 0.52 0.24 0.41 0.20 0.27 0.38 -0.25 1.02 0.95 0.37 -0.36 0.03 1.11 -0.16
	No.17
	Motif name: IR8
	Alternate name: AT1G57560
	Alphabet: DNA
	Type: PWM
	Strands: +-
	Total IC: 3.08
	Pseudocount: 1
	Consensus: NANNNNMNNHNHNDNNNKNNNNTN
	Extra info: [Gene_ID] AT1G57560
	N A N N N N M N N H N H N D N N N K N N N N T N
	A -0.16 1.16 0.16 -0.60 0.41 0.96 1.01 -0.21 -0.13 0.15 0.17 0.13 0.35 0.11 0.44 0.57 0.47 -1.08 -0.05 0.56 -0.09 -0.30 -0.17 0.69
	C -0.04 -1.36 0.67 0.83 -0.89 -1.11 0.25 0.66 -0.35 0.06 -0.03 0.13 -0.48 -0.41 -0.29 -0.21 -1.18 -1.41 -0.48 -0.86 -0.77 -0.78 -0.82 -0.79
	G -0.83 -0.69 -0.97 -0.58 -0.72 -0.33 -1.54 -1.29 -0.03 -0.55 -0.41 -0.38 -0.08 0.02 -0.48 -0.58 0.59 0.39 -1.17 -1.04 0.76 0.54 -1.06 -0.14
	T 0.65 -0.39 -0.35 -0.16 0.60 -0.34 -1.13 0.19 0.40 0.21 0.19 0.06 0.09 0.21 0.15 -0.03 -0.58 0.88 0.91 0.57 -0.36 0.20 1.05 -0.14
	No.18
	Motif name: SEP3
	Alternate name: AT1G57560
	Alphabet: DNA
	Type: PWM
	Strands: +-
	Total IC: 2.54
	Pseudocount: 1
	Consensus: NNNNNNHNNNNNNRKNNNNTN
	Extra info: [Gene_ID] AT1G57560
	N N N N N N H N N N N N N R K N N N N T N
	A 0.72 0.49 0.18 0.40 0.63 0.33 0.12 0.53 0.43 0.61 0.56 0.68 0.61 0.70 -1.29 -0.14 0.85 -0.02 -0.15 -0.29 0.90
	C -0.61 0.39 0.28 -0.04 -0.72 0.37 0.40 -0.24 -0.15 -0.31 -0.43 -0.40 -0.25 -1.69 -1.74 -0.64 -0.76 -0.63 -1.00 -0.73 -0.95
	G -0.63 -0.72 -0.41 -0.77 -0.24 -0.77 -0.91 -0.38 -0.28 -0.51 -0.31 -0.37 -0.74 0.53 0.69 -1.08 -1.05 0.83 0.66 -1.04 -0.21
	T 0.06 -0.55 -0.16 0.16 -0.01 -0.22 0.09 -0.09 -0.11 -0.05 -0.04 -0.21 0.05 -0.68 0.75 0.99 0.17 -0.76 0.04 1.07 -0.40
	No.19
	Motif name: ER2
	Alternate name: AT1G57560
	Alphabet: DNA
	Type: PWM
	Strands: +-
	Total IC: 3.86
	Pseudocount: 1
	Consensus: NNTWNNTNNANNNANN
	Extra info: [Gene_ID] AT1G57560
	N N T W N N T N N A N N N A N N
	A 0.34 -0.53 -0.29 0.76 -0.26 -0.84 -1.56 0.85 -1.04 1.38 0.16 -0.44 0.42 1.12 0.66 -0.35
	C -1.12 -1.16 -0.61 -1.09 -1.00 -1.09 -0.66 -1.04 0.24 -2.13 0.75 0.93 -0.98 -1.53 0.35 0.60
	G 0.58 0.34 -1.56 -0.96 0.93 0.76 -1.79 0.14 -0.86 -0.47 -0.72 -0.98 -0.96 -0.60 -1.19 -1.03
	T -0.37 0.67 1.13 0.40 -0.38 0.35 1.45 -0.71 0.84 -1.18 -0.75 -0.23 0.71 -0.27 -0.50 0.27
	No.20
	Motif name: ER6
	Alternate name: AT1G57560
	Alphabet: DNA
	Type: PWM
	Strands: +-
	Total IC: 2.66
	Pseudocount: 1
	Consensus: NNNNNNTNNNNNNANNNNNN
	Extra info: [Gene_ID] AT1G57560
	N N N N N N T N N N N N N A N N N N N N
	A 0.36 -0.45 -0.17 0.54 -0.12 -0.40 -0.52 0.85 0.03 0.43 -0.01 0.09 -0.49 1.07 0.25 -0.38 0.47 0.95 0.62 -0.24
	C -0.99 -0.99 -0.65 -0.72 -0.87 -1.06 -0.68 -1.49 -0.11 -0.52 -0.07 -0.01 0.01 -0.88 0.64 0.80 -0.72 -0.96 0.34 0.49
	G 0.43 0.27 -0.97 -0.67 0.77 0.61 -0.97 0.14 0.16 -0.13 -0.55 -0.34 -1.15 -0.63 -1.06 -0.72 -0.98 -0.71 -1.04 -1.02
	T -0.22 0.64 0.98 0.39 -0.26 0.31 1.12 -0.44 -0.11 0.05 0.45 0.20 0.87 -0.49 -0.38 -0.19 0.59 -0.09 -0.49 0.33
	No.21
	Motif name: ER7
	Alternate name: AT1G57560
	Alphabet: DNA
	Type: PWM
	Strands: +-
	Total IC: 2.55
	Pseudocount: 1
	Consensus: NNNNNNTNNNNNNNANNNNNN
	Extra info: [Gene_ID] AT1G57560
	N N N N N N T N N N N N N N A N N N N N N
	A 0.34 -0.41 -0.14 0.60 -0.29 -0.54 -0.63 0.76 0.26 0.53 0.30 0.04 -0.17 -0.28 1.07 0.06 -0.11 0.43 0.91 0.64 -0.14
	C -0.86 -1.03 -0.65 -0.78 -0.65 -0.64 -0.79 -0.72 -0.42 -0.76 -0.45 -0.22 0.16 -0.30 -1.38 0.63 0.65 -0.88 -0.81 0.23 0.50
	G 0.45 0.26 -1.05 -0.91 0.70 0.61 -0.77 -0.10 -0.05 0.08 -0.45 -0.28 -0.17 -1.15 -0.78 -0.82 -0.65 -0.87 -0.59 -0.89 -1.00
	T -0.30 0.64 0.98 0.46 -0.12 0.20 1.13 -0.39 0.12 -0.15 0.39 0.37 0.14 0.94 -0.10 -0.24 -0.21 0.64 -0.18 -0.45 0.24

[truncated: 31 more sheets: S11, S12, S13, S14, S15, S16, S17, S18, S19, S20, S21, S22, S23, S24, S25, S26, S27, S28, S29, S30 …]
